# Supplementary material for: Genomic alterations of ground-glass nodular lung adenocarcinoma
Source: Sci Rep. 2018 May 16;8:7691. doi: 10.1038/s41598-018-25800-2 (PMC5955945; doi:10.1038/s41598-018-25800-2)
Supplement: Supplementary file 3 — supplementary Table S4 [file 41598_2018_25800_MOESM3_ESM.xlsx]

## Sheet: Sheet1
Supplementary Table S4. List of gene expression profiles of ground-glass nodular lung adenocarcinoma
	GGN1		GGN2		GGN3		GGN4		GGN5		GGN6		GGN7		GGN8		GGN9
Gene ID	Normal	Tumor	Normal	Tumor	Normal	Tumor	Normal	Tumor	Normal	Tumor	Normal	Tumor	Normal	Tumor	Normal	Tumor	Normal	Tumor
A1BG	60	157	78	69	113	75	74	107	124	179	114	89	110	65	71	52	102	174
A1CF	1	8	2	2	0	3	3	3	2	1	1	0	2	2	1	1	3	1
A2LD1	65	193	188	121	142	158	112	208	198	229	111	136	133	201	179	221	82	98
A2M	267457	16192	92359	40534	156927	53852	296299	134831	248723	110217	196837	149725	230802	122973	262749	164062	177611	111466
A2ML1	4	202	3	2	6	3	2	2	10	2	1	2	16	2	2	2	31	1
A4GALT	1006	427	318	150	289	160	776	401	455	309	277	143	343	234	417	198	551	604
A4GNT	1	0	2	0	5	9	2	1	8	1	3	1	2	0	2	0	7	0
AAAS	368	592	813	779	597	735	600	652	734	950	623	793	683	580	613	598	587	678
AACS	496	459	440	270	554	1127	389	873	719	861	608	1261	617	532	656	536	506	659
AADAC	153	24	297	116	496	750	40	64	117	20	76	17	111	64	182	74	155	176
AADACL2	0	2	2	0	0	0	0	0	0	0	0	1	0	4	6	3	0	0
AADACL4	1	0	0	0	0	0	0	0	0	2	0	0	1	0	0	1	0	0
AADAT	165	81	237	423	194	409	184	187	131	103	199	410	257	245	193	204	152	283
AAGAB	642	1157	679	410	826	1002	760	1031	917	962	801	855	600	637	652	458	535	1006
AAK1	1617	1297	1035	622	1460	1377	1385	1473	1806	1662	1710	1439	2206	1525	1828	1399	1480	1477
AAMP	1728	1830	2010	980	2116	3807	1825	3080	2496	2902	2110	2420	2205	2327	2017	3225	1739	3111
AANAT	6	4	6	3	3	13	0	6	5	12	17	4	12	6	2	1	26	6
AARS	2326	3085	2446	1613	3403	5763	3397	4096	4755	3794	4179	6174	4260	4896	4158	3480	3266	6893
AARS2	558	378	495	667	649	721	558	678	863	1029	1004	859	1056	1262	786	1659	723	1107
AARSD1	359	458	507	338	388	614	445	492	583	646	421	456	430	430	394	437	438	664
AASDH	131	252	306	247	433	724	338	441	343	339	397	433	356	449	360	426	269	558
AASDHPPT	657	1085	1190	828	1142	1348	1252	1249	1198	1230	935	1383	901	1205	1137	1093	851	1005
AASS	2387	294	1395	899	815	1993	1230	1452	1236	715	1883	1774	1703	1217	1164	1059	1685	1631
AATF	1255	1395	1105	469	1094	1386	1075	1322	1511	1370	1299	1447	1076	924	1169	1577	1144	1238
AATK	3198	47	999	354	2591	1440	1207	1220	3129	902	5592	2416	4674	1217	2279	2822	2573	1855
ABAT	377	287	358	371	367	930	271	1310	628	496	751	724	1039	710	686	1412	718	9088
ABCA1	4888	890	1676	1101	3633	1498	1718	2581	5313	3276	5649	3966	6487	4820	5187	2409	3182	2139
ABCA10	288	52	426	345	203	58	280	126	325	161	434	133	459	198	297	111	327	117
ABCA12	3	2	1	10	1	21	0	35	0	20	3	317	4	8	1	40	1	348
ABCA13	167	690	426	85	187	264	1	2008	134	657	8	496	259	98	83	70	473	281
ABCA2	4848	2908	2069	1194	2917	1667	2259	3079	3615	4533	3981	3877	5681	5031	3751	6420	4475	4685
ABCA3	20965	120	3071	4674	20116	9579	2417	12564	9852	5917	19726	13958	16689	17939	24963	4126	8494	19999
ABCA4	42	4	46	136	38	2591	46	1477	35	944	19	178	44	39	28	690	31	385
ABCA5	479	804	888	1002	591	756	401	655	574	973	598	556	705	383	689	881	513	482
ABCA6	1479	286	1028	520	932	290	1305	763	1363	626	1285	856	1765	823	1865	1061	1123	530
ABCA7	980	925	830	1180	1170	2374	372	2041	1209	1959	2564	2393	2021	3175	1262	4761	3260	2934
ABCA8	4026	119	1864	958	2545	547	2984	1482	3909	1027	3621	1714	4788	2138	4612	2104	3250	1597
ABCA9	966	162	630	317	601	124	464	217	806	291	828	284	1286	313	1104	334	976	225
ABCB1	676	712	167	49	231	91	2682	383	459	209	383	186	555	182	459	251	500	83
ABCB10	636	850	775	540	913	1236	932	852	910	776	766	872	993	959	950	923	665	796
ABCB11	1	1	0	0	1	1	2	9	0	2	1	1	3	2	0	0	0	4
ABCB4	23	26	7	6	4	27	51	31	13	42	10	29	14	56	15	27	23	16
ABCB5	9	1	0	0	27	0	3	0	4	3	2	11	24	59	31	0	6	3
ABCB6	326	352	326	377	351	946	285	821	467	688	431	502	450	931	470	1622	436	720
ABCB7	308	541	436	295	623	605	472	497	460	603	487	599	481	524	476	568	378	492
ABCB8	931	550	586	327	848	1351	576	1002	829	1366	1134	1217	1033	1119	849	1578	803	1546
ABCB9	122	65	72	115	114	330	80	244	148	463	114	152	117	188	204	255	74	281
ABCC1	3914	3340	1436	1490	2996	3277	2941	3493	4192	3492	5262	4625	5330	3845	4156	3487	3780	10871
ABCC10	570	761	645	848	925	1133	514	1012	1010	1221	1172	1418	1269	1679	1097	1792	874	1390
ABCC11	7	0	2	7	4	9	6	1	1	1	1	7	3	6	2	4	8	22
ABCC12	1	0	4	21	1	69	0	6	0	6	5	4	5	1	2	3	0	15
ABCC2	44	24	37	31	37	49	45	39	33	19	26	18	45	22	41	24	79	10
ABCC3	976	388	459	3878	1363	11392	360	9280	853	17024	1319	12782	1054	4166	1291	17337	1136	14042
ABCC4	934	523	644	945	934	2197	1273	1063	1054	3264	1385	2678	1750	1462	1177	2579	750	1661
ABCC5	707	3283	1490	2411	1428	1446	702	2424	1648	2700	1297	2008	1776	1365	1219	2976	1677	1373
ABCC6	816	16	445	1450	796	1520	189	1121	680	2044	1148	1826	1301	1052	725	1391	370	2366
ABCC8	167	7	84	40	21	30	68	28	36	8	26	10	169	17	135	5	33	16
ABCC9	2480	775	2414	1067	1430	848	2492	816	2417	1221	1924	1150	2461	1664	2480	1036	2049	1472
ABCD1	1022	593	359	396	842	808	438	1188	997	721	1074	1006	1191	1146	897	1287	850	1231
ABCD2	27	541	121	18	74	47	30	112	47	58	53	62	101	31	46	39	45	13
ABCD3	867	624	1548	1464	1964	4450	1221	3305	1634	4134	1516	2762	1710	2730	1790	2391	1085	1332
ABCD4	1086	620	961	1004	1142	1330	1161	1184	1375	1236	997	1322	1221	1124	1063	904	953	1457
ABCE1	1877	1813	1407	863	1368	1996	1559	1657	1321	2550	1265	1876	1236	1711	1463	1347	1783	1464
ABCF1	3135	1525	1704	1490	1710	2519	1675	2217	2285	3352	2495	2365	2250	3361	1952	2841	2348	3184
ABCF2	932	931	894	429	1063	1261	933	1117	1196	1531	1126	1270	1117	1231	1128	1479	1294	1303
ABCF3	866	1354	924	655	1285	1126	986	1214	1490	1772	1228	1370	1304	1184	1238	1511	993	1456
ABCG1	3807	1587	532	349	3371	3454	1682	1978	3086	2055	3313	1992	3992	2137	4485	1141	1865	1010
ABCG2	463	81	223	100	668	352	2037	466	1105	228	756	254	770	318	821	202	977	164
ABCG4	4	0	15	13	5	14	17	6	8	10	7	10	4	16	7	7	7	7
ABCG5	1	0	5	1	1	0	0	2	1	2	0	0	1	1	0	0	3	1
ABCG8	0	0	0	2	0	0	0	2	0	0	1	0	1	0	0	0	0	0
ABHD1	9	23	18	11	6	15	4	22	23	17	19	10	13	10	11	28	13	8
ABHD10	280	750	818	417	717	828	686	720	825	654	523	616	601	369	656	562	417	326
ABHD11	278	415	625	1108	445	913	313	921	380	1043	350	900	345	473	318	1048	289	1345
ABHD12	956	1172	876	551	1381	1657	1002	2256	1356	3065	1184	1598	1131	1492	1262	1431	932	2686
ABHD12B	3	0	29	0	10	9	10	36	15	9	15	20	7	1	17	0	5	5
ABHD13	1278	760	883	390	1027	1018	1008	927	885	770	949	1400	708	817	981	828	854	909
ABHD14A	75	116	115	64	84	175	66	126	140	99	72	113	86	83	68	94	52	82
ABHD14B	1220	1096	1546	762	1315	1603	1317	1889	1818	1815	1376	2115	1702	1679	1297	1380	1150	2184
ABHD15	1072	730	456	189	878	896	398	910	959	1139	850	927	1151	1127	1045	1219	777	1579
ABHD16A	1103	1118	1069	1028	1414	1891	979	1501	1630	1790	1549	1406	1555	1840	1468	2303	1441	1939
ABHD16B	143	137	84	107	123	117	95	176	156	508	219	338	283	221	181	427	203	474
ABHD2	12808	2662	3655	1436	8583	6544	6309	11268	8602	11660	9217	16411	11108	10402	11152	8879	9359	18751
ABHD3	350	1144	531	407	716	646	227	655	518	499	559	481	475	413	538	535	502	626
ABHD4	908	1228	814	551	1114	958	949	1598	1432	1921	1134	1445	1214	1766	1242	1299	999	1432
ABHD5	1348	386	841	433	1277	1263	525	741	956	710	1487	1094	810	694	1357	893	1520	1269
ABHD6	348	117	459	221	1004	382	1633	518	1605	251	811	470	1336	355	940	355	567	220
ABHD8	356	314	256	131	413	366	313	617	595	443	506	521	465	379	532	336	409	588
ABI1	1964	2395	1942	1117	2049	2390	1612	1993	2158	1906	1922	1955	1887	1479	1907	1402	1842	1628
ABI2	2548	774	3050	1150	2318	1622	3633	1463	3316	1529	2829	2257	3275	1530	2775	2080	2361	2054
ABI3	624	893	486	259	830	615	686	559	945	578	782	678	802	330	496	229	690	328
ABI3BP	9937	959	5106	2359	5770	2111	8658	3194	11525	2725	9068	4491	10250	4313	10493	5736	9273	2976
ABL1	10612	1505	1893	1189	3064	2179	4213	3696	4236	3586	4371	4703	6632	7824	6721	4884	6047	6686
ABL2	2474	694	606	467	1037	1056	1214	1189	1189	1387	1637	1376	1417	2323	1640	1876	2721	2155
ABLIM1	9509	1809	4891	2814	7564	3239	10502	5112	11004	4667	12228	9953	12786	5475	10033	4479	7911	11248
ABLIM2	337	79	225	83	206	193	301	177	228	290	222	123	303	211	309	427	250	277
ABLIM3	3283	63	1981	770	2161	509	3631	1030	3819	489	3312	1315	3752	1887	3343	899	2754	906
ABO	492	368	213	389	157	362	205	1003	316	666	632	223	594	1803	456	1936	323	2273
ABP1	18	23	15	16	7	26	8	100	22	120	11	40	6	29	22	785	10	28
ABR	6938	2074	4053	2239	5812	5100	6034	6774	6961	4898	6782	6370	7919	4619	6420	13410	5498	7533
ABRA	2	0	1	3	0	0	7	0	0	7	4	2	1	4	3	0	2	1
ABT1	953	843	723	525	886	949	731	935	804	1034	688	899	715	864	641	703	618	868
ABTB1	1413	864	1696	856	1707	1012	1438	1664	2060	1599	2892	1283	2379	1126	1639	1681	2981	871
ABTB2	2135	193	155	167	299	217	256	419	358	701	496	495	517	355	568	521	918	1001
ACAA1	1341	1170	1449	1200	1684	2089	1115	3019	2064	2096	1941	1760	1618	1488	1624	2781	1463	2046
ACAA2	1223	1104	1483	576	2143	1546	1180	1541	1882	1226	1743	2299	1622	1531	1671	1095	1389	882
ACACA	2271	625	1084	1135	2321	2954	1507	2644	2647	6208	2821	2866	2865	3409	3505	7665	2156	4521
ACACB	3239	401	1910	777	2611	1054	3404	1753	4061	891	3372	1634	4570	1660	2458	1528	3451	1383
ACAD10	478	398	500	389	583	674	431	797	586	466	669	1313	673	641	546	800	495	1140
ACAD11	108	85	133	76	110	77	72	123	95	82	124	88	110	82	105	126	120	95
ACAD8	457	411	566	2024	577	1663	491	3352	723	4684	577	1531	679	1608	615	1790	581	1087
ACAD9	606	811	799	511	956	909	861	1046	992	1181	1281	1302	1383	1043	982	1160	740	743
ACADL	380	6	522	218	748	173	191	266	457	267	790	375	686	172	817	150	330	562
ACADM	779	1486	1624	1033	1442	2027	1459	1527	1249	1155	1184	1462	1177	1326	1310	1054	1002	790
ACADS	401	365	444	310	727	1172	422	1042	663	615	541	521	638	659	656	722	425	714
ACADSB	1182	447	1031	944	1150	1830	1157	2933	1246	1599	1233	2003	1469	1677	1466	2171	1428	2372
ACADVL	6565	4741	6351	6045	5913	10299	4275	7788	6432	6379	7489	9537	6639	6305	6091	16406	7410	9860
ACAN	24	63	39	14	12	15	228	32	11	48	19	241	43	393	83	28	71	20
ACAP1	367	1992	366	269	352	245	144	429	390	652	542	370	507	241	262	378	767	271
ACAP2	2274	2094	1956	1052	2487	2038	3348	2363	2773	2167	2777	2705	3027	1763	3156	2297	2473	1873
ACAP3	1928	1008	1103	1767	1153	1528	1042	1191	1326	1885	1970	1487	1676	1571	1225	2388	2096	2579
ACAT1	948	903	1608	717	1885	2163	1691	1542	1938	1314	1378	1458	1522	1261	1739	1543	1149	1365
ACAT2	538	857	637	352	710	769	598	940	628	579	518	576	477	398	657	711	518	629
ACBD3	3633	2006	1749	939	1916	4198	1912	2601	2193	2884	2356	2986	2185	3531	2360	2160	1977	3197
ACBD4	301	295	478	310	440	701	331	615	497	621	471	492	512	520	457	405	427	660
ACBD5	1115	1149	1197	504	1401	2161	1415	1182	1561	1186	1654	1256	1424	970	1545	990	846	1081
ACBD6	611	715	573	280	506	672	556	559	588	627	483	696	573	742	492	386	455	585
ACBD7	16	7	48	3	38	42	3	41	8	8	6	25	23	12	7	24	18	51
ACCN5	0	1	0	7	0	0	0	0	0	0	0	1	0	0	0	0	0	0
ACCS	697	435	1182	1923	836	1279	640	1278	453	511	475	473	735	453	392	542	739	1370
ACCSL	0	0	0	6	1	1	0	1	0	0	1	0	1	0	1	0	1	2
ACD	404	415	622	291	494	382	517	438	582	429	601	645	603	393	439	478	482	486
ACE	13713	1242	2544	1315	10241	4203	13085	3191	11855	1304	10393	4948	7325	2366	7754	2123	3362	1700
ACE2	77	127	50	124	60	422	50	131	63	87	71	195	51	88	127	2324	75	385
ACER1	4	2	2	0	0	0	1	0	1	2	2	4	0	0	0	0	0	2
ACER2	148	52	78	61	130	103	137	226	176	246	149	405	249	141	241	220	156	200
ACER3	949	379	513	330	955	1212	671	607	895	619	972	786	978	552	1060	593	828	575
ACHE	497	27	139	212	71	782	87	455	90	228	213	210	146	103	105	107	154	1524
ACIN1	3267	2395	2838	2972	3458	4927	3199	4089	4479	4816	4755	5070	4559	3697	4012	5158	3993	5129
ACLY	4986	3321	2801	1574	4926	5817	5065	5362	5988	4797	5867	5847	6423	5499	6004	5960	5377	7317
ACMSD	10	6	10	9	14	8	16	8	9	25	10	10	24	9	13	20	29	21
ACN9	73	296	277	160	239	484	149	280	182	433	130	213	79	154	149	256	117	141
ACO1	1383	726	924	494	2006	1912	1175	1570	1770	1515	1544	3702	1724	1551	2069	2313	1419	1392
ACO2	3745	2532	2357	1195	3665	4166	2972	3808	4190	3929	3960	5524	4405	3450	4188	4039	3118	7714
ACOT1	66	47	104	74	104	171	52	104	116	109	104	104	244	267	87	56	30	121
ACOT11	162	127	122	69	132	294	67	386	131	279	169	212	238	234	231	380	134	477
ACOT12	0	0	0	0	0	0	0	0	0	0	0	0	4	0	0	0	6	0
ACOT13	371	611	607	918	633	1091	428	729	648	1078	539	525	564	714	629	618	447	610
ACOT2	740	477	632	358	913	939	387	1015	788	983	694	769	750	1112	716	607	428	1153
ACOT4	65	123	64	22	123	190	38	169	121	264	91	56	64	127	89	58	85	84
ACOT6	0	2	2	0	1	1	0	0	1	5	0	1	1	2	1	3	1	1
ACOT7	518	1033	348	143	522	608	365	630	570	501	548	359	451	311	490	651	377	727
ACOT8	246	319	298	264	308	432	303	394	363	360	365	292	384	304	310	136	259	420
ACOT9	1408	975	1089	639	1008	1007	1159	890	1293	878	1236	1002	1050	717	1195	1026	1299	1089
ACOX1	1923	1095	1374	879	2042	3135	1499	2715	2275	2991	2368	2570	2180	2232	2197	2952	1821	2256
ACOX2	401	56	447	336	439	490	302	545	541	541	469	715	416	343	378	810	353	530
ACOX3	300	117	388	326	506	482	614	646	596	757	680	521	702	810	584	894	505	531
ACOXL	300	83	197	290	515	579	43	732	312	750	424	441	387	290	600	1397	225	499
ACP1	1368	1811	1710	857	1572	1848	1289	1509	1479	1743	983	1713	1150	1073	1202	1265	946	1344
ACP2	856	1226	631	371	1245	1412	898	1587	1537	1734	1248	1376	1040	1208	1033	1115	701	1212
ACP5	3325	2915	1460	522	7924	5903	2017	5422	7365	4352	4930	2735	4183	3485	5604	1832	3653	2451
ACP6	111	118	191	148	168	389	146	338	265	645	218	356	214	316	224	486	115	232
ACPL2	390	381	298	220	357	432	353	469	379	519	471	467	362	568	416	580	356	280
ACPP	170	104	81	21	176	291	53	189	99	150	221	605	157	126	214	428	156	146
ACPT	9	0	3	2	1	2	7	0	4	0	2	3	1	3	2	0	0	1
ACR	123	0	18	14	18	9	73	14	34	6	29	7	22	6	18	5	25	7
ACRBP	59	55	67	24	108	98	30	124	115	59	77	100	120	79	84	66	91	69
ACRC	45	30	52	161	47	28	33	62	66	111	86	47	71	37	37	32	76	82
ACRV1	0	0	0	4	0	1	0	0	1	0	0	0	0	1	0	0	1	2
ACSBG1	60	2	141	17	88	29	34	103	66	11	16	50	133	12	71	10	61	11
ACSBG2	7	3	8	3	2	8	10	4	4	7	5	6	9	4	8	3	3	4
ACSF2	1008	398	752	831	1479	1593	688	1551	1416	1980	1159	1258	1083	948	1066	1967	759	1675
ACSF3	368	456	384	209	545	486	546	938	721	692	745	1034	885	808	632	709	450	592
ACSL1	4289	2181	2133	1602	4619	4994	1188	4110	3208	3008	5126	4590	4347	3248	5906	4053	9310	3921
ACSL3	1745	1310	1647	880	2203	2860	2208	2061	2886	1996	2479	3006	2529	2200	2528	3436	2514	4070
ACSL4	5853	2713	2373	1171	3819	3338	3190	4766	3528	1921	4522	6436	3487	2768	5374	2247	6054	5045
ACSL5	2324	1742	1221	4047	2978	4316	1718	11479	2587	14561	2234	8110	2589	7699	2642	5206	2509	7871
ACSL6	39	56	26	9	27	21	22	105	24	185	36	60	54	44	54	98	46	42
ACSM1	22	3	28	24	76	44	33	49	37	9	78	101	82	58	55	41	34	43
ACSM2A	1	3	0	0	0	0	2	3	1	0	0	1	7	3	0	0	2	2
ACSM2B	3	3	1	1	0	0	10	2	1	1	2	1	8	3	1	1	0	1
ACSM3	153	79	165	563	186	867	106	1548	167	459	177	973	168	652	196	763	142	384
ACSM4	1	0	0	0	0	1	5	2	1	1	2	6	4	1	6	2	2	1
ACSM5	40	38	101	71	159	39	41	42	142	65	103	76	175	81	79	33	69	24
ACSS1	1385	1376	1678	1686	2439	3224	1386	3413	3158	5328	2890	3355	3497	3895	2735	6371	1982	2739
ACSS2	2065	566	1772	2481	2221	2466	1735	3487	2503	3661	2622	2697	2367	2974	2189	6221	1659	4212
ACSS3	831	127	773	597	707	194	641	352	650	209	777	1870	866	392	858	548	550	467
ACTA1	4	1	31	5	1	2	22	17	8	4	7	0	5	1	0	0	21	4
ACTA2	8698	9175	24416	6369	5533	5542	23451	6019	15519	6415	6559	9186	10223	12325	9496	7077	13421	6568
ACTB	104696	127973	109270	65428	107731	138962	121254	146749	112552	198853	155034	142483	115498	113349	103869	117169	126977	103756
ACTBL2	6	0	2	10	1	0	0	72	2	2	0	33	0	5	1	31	29	14
ACTC1	11	1	55	27	5	6	42	12	17	3	9	25	11	52	23	6	16	3
ACTG1	54360	68729	64521	24562	65758	74017	70623	85736	67529	88879	100340	101070	75657	79338	66453	75510	74845	57106
ACTG2	1463	430	4259	1271	1208	612	5564	900	2569	278	866	661	1261	1652	2742	409	2342	681
ACTL10	25	35	42	18	42	117	16	91	51	103	45	29	45	86	54	146	29	153
ACTL6A	602	2252	1123	616	983	1358	1023	1282	1128	1637	863	1285	792	863	881	1245	837	1113
ACTL7B	0	0	0	0	0	0	2	0	1	0	1	0	1	0	0	0	0	0
ACTN1	11299	4981	6188	2192	6441	5452	10197	6995	9500	7282	10577	10526	10950	10460	9228	8052	11809	8275
ACTN2	580	18	538	192	263	76	516	172	482	108	349	121	388	107	392	163	541	80
ACTN3	5	4	5	12	1	3	4	5	12	2	2	4	5	1	6	3	3	6
ACTN4	34559	13425	12963	5100	17806	14200	32310	18509	26707	15518	31591	22300	35413	21973	22689	19462	25643	19369
ACTR10	750	1118	1479	767	1356	1725	1375	1329	1314	1543	1005	1098	846	940	1096	881	935	796
ACTR1A	3366	2185	2611	1223	3628	3329	3709	3166	4138	3392	3946	3649	3599	3438	3578	2966	2766	3651
ACTR1B	1924	1301	1679	1182	1966	2143	1917	2238	2184	1957	1978	1960	2326	2061	1893	2510	1649	2263
ACTR2	9282	11695	8111	4335	9612	11920	9046	10834	9621	8001	9674	11706	8887	7805	10385	9046	8980	9502
ACTR3	4090	8762	4743	2244	5868	8560	4863	5656	5299	5024	5863	6502	5078	4321	5336	4473	6280	3883
ACTR3B	101	50	190	110	173	246	148	160	175	285	145	143	157	209	131	249	103	150
ACTR3C	84	99	82	71	96	203	36	168	80	121	89	108	107	104	119	137	67	122
ACTR5	162	233	214	241	240	337	266	266	314	387	247	296	287	287	215	290	225	358
ACTR6	259	742	674	382	600	560	633	577	600	412	401	466	368	341	591	350	343	342
ACTR8	384	457	462	324	561	593	541	667	716	502	514	637	571	534	672	707	607	692
ACVR1	1249	859	970	490	1243	1361	1476	1346	1551	1334	1054	1752	1346	1446	1568	2099	1039	2170
ACVR1B	3968	490	799	568	1311	1654	1012	2274	1721	3611	1031	2326	1392	1609	1539	1748	1921	3563
ACVR1C	13	93	28	17	25	13	21	14	22	6	21	21	16	6	77	42	20	19
ACVR2A	248	340	478	605	496	566	546	541	544	474	445	597	397	436	433	565	349	479
ACVR2B	178	113	354	352	320	311	530	446	719	464	289	435	510	415	402	393	226	379
ACVRL1	8333	670	3989	1919	8031	2155	11549	1832	13727	1181	8582	3548	11726	1714	7739	1585	6499	1432
ACY1	26	7	9	10	21	40	14	40	29	37	23	31	22	45	13	79	16	44
ACY3	10	49	10	2	6	17	1	22	10	20	0	15	3	17	2	23	3	14
ACYP1	41	234	146	99	105	97	52	78	77	77	28	66	38	28	42	57	55	46
ACYP2	97	229	169	106	157	222	137	121	160	172	123	181	97	96	101	157	92	117
ADA	214	721	172	90	188	136	144	118	236	165	203	137	165	127	81	75	210	90
ADAD2	5	19	4	15	11	0	7	1	27	3	3	1	2	1	2	0	25	3
ADAL	84	150	105	74	198	177	134	178	163	119	124	187	174	153	171	164	159	271
ADAM10	3009	2476	1461	776	3663	3478	4420	3595	4211	2230	3679	3606	4146	2934	5314	3020	3021	2968
ADAM11	50	5	45	11	18	23	48	36	36	14	39	55	64	31	19	17	51	42
ADAM12	65	488	15	17	64	153	32	175	52	233	86	433	98	1945	92	120	86	202
ADAM15	3891	1332	1814	1663	3121	5223	4112	3863	3809	5459	3223	4359	3871	4231	3810	8686	3652	4692
ADAM17	3186	897	973	543	1546	1338	1523	1515	1699	1106	2156	1635	1938	1388	1845	1049	2289	1950
ADAM19	2557	1293	873	396	1110	595	690	749	1015	932	1268	941	1508	1113	820	735	1836	1121
ADAM20	0	1	2	6	0	0	2	3	4	1	1	2	3	0	5	1	2	0
ADAM21	1	1	8	0	3	2	3	0	9	0	4	4	3	6	3	3	3	1
ADAM22	281	51	242	186	230	105	339	179	466	289	243	226	606	324	462	99	387	167
ADAM23	118	1552	6	17	76	23	177	54	169	71	56	109	380	129	255	27	205	65
ADAM28	120	693	144	124	244	678	41	465	182	290	167	758	248	247	115	368	167	490
ADAM29	0	1	24	7	13	2	4	0	14	0	49	1	12	0	5	1	0	0
ADAM32	10	43	38	12	2	5	8	5	5	2	4	9	9	3	3	1	12	7
ADAM33	1277	109	1342	524	424	108	833	427	842	241	1077	332	1619	1125	1358	357	2050	396
ADAM7	0	1	0	0	0	0	0	0	0	0	0	0	4	0	0	0	0	0
ADAM8	1814	1708	543	823	899	2259	255	3006	775	1573	3391	1087	1758	1385	850	2605	4269	1858
ADAM9	6955	2795	4816	2428	5943	7322	6940	4981	7614	4611	6417	7429	6142	4612	7868	7782	6097	12976
ADAMDEC1	11	803	71	2	62	32	0	91	28	178	8	107	24	36	23	11	27	51
ADAMTS1	34260	1289	11071	3932	12360	2444	14238	4708	5619	1112	24521	11474	15589	3921	36760	5973	16768	14869
ADAMTS10	1166	233	800	447	642	364	680	402	1110	600	1371	639	1338	740	763	798	1325	693
ADAMTS12	740	200	213	76	244	197	294	156	429	344	618	939	633	843	348	561	431	609
ADAMTS13	417	97	344	220	168	242	120	313	428	351	365	279	379	300	159	445	286	510
ADAMTS14	103	85	33	30	29	69	31	96	25	78	56	149	46	415	28	102	85	214
ADAMTS15	1528	46	293	115	1023	230	538	221	614	156	578	245	1862	733	2132	250	995	646
ADAMTS16	33	53	5	16	31	8	6	27	13	438	2	1983	19	2533	195	191	15	164
ADAMTS17	286	54	106	48	134	86	164	129	328	181	470	211	361	260	214	349	273	169
ADAMTS18	3	3	0	4	0	1	19	14	17	26	7	42	25	139	19	3	15	1
ADAMTS19	7	0	7	4	6	0	7	4	1	3	3	2	4	3	12	1	2	1
ADAMTS2	2215	1916	895	559	1184	576	1372	895	1787	1486	2148	3664	2003	4578	1896	2188	2383	2388
ADAMTS20	0	1	0	0	3	6	0	0	0	0	0	0	2	0	0	0	1	2
ADAMTS3	141	39	71	23	103	67	87	77	73	59	99	177	143	197	142	72	117	100
ADAMTS4	39318	680	714	123	726	44	400	165	159	196	4459	1799	4510	2380	9840	886	8423	6284
ADAMTS5	238	187	538	186	233	249	499	102	446	78	278	210	328	336	474	244	166	193
ADAMTS6	66	59	112	150	91	48	125	49	78	49	48	101	95	73	66	75	146	46
ADAMTS7	1857	238	642	391	933	426	1259	391	1281	322	2039	811	2011	807	1270	682	1460	877
ADAMTS8	7895	116	2349	722	2587	607	3523	1235	3735	597	5753	1159	4588	1263	5503	2346	4421	1200
ADAMTS9	7676	79	427	270	580	294	2008	1376	1177	394	1569	1242	1932	1770	2437	705	4545	2305
ADAMTSL1	424	102	172	62	199	75	657	235	538	206	320	507	647	659	730	284	1133	538
ADAMTSL2	3101	376	636	473	1195	1019	1755	2490	1737	2565	2278	2213	1474	1608	1744	4890	2749	2418
ADAMTSL3	5028	157	4332	1098	2518	577	4543	813	3233	333	2740	1134	3138	690	3865	1068	2533	862
ADAMTSL4	4446	549	929	749	3504	4269	1383	4366	3602	1717	6133	3193	4582	2786	7062	2456	4474	2700
ADAMTSL5	69	84	46	19	42	124	70	123	56	138	132	227	87	38	153	225	111	351
ADAP1	374	436	208	322	617	537	151	656	470	879	550	454	463	361	302	714	321	453
ADAP2	288	703	494	200	638	710	309	540	686	726	522	860	500	600	417	348	362	329
ADAR	12127	8570	6486	3249	11015	10353	11463	8600	18199	17984	12694	12974	13892	13344	13130	12236	10808	11594
ADARB1	6220	629	3704	1667	4009	1352	6004	1928	6531	1881	6362	2851	8155	2731	7354	3551	6760	2068
ADARB2	324	1	347	103	218	63	370	67	346	32	196	133	200	49	145	98	202	45
ADAT1	478	360	293	295	505	585	453	732	515	610	533	945	628	707	610	755	654	1123
ADAT2	128	194	183	744	128	167	128	256	179	322	162	137	178	122	98	152	91	158
ADAT3	80	52	56	28	90	97	45	110	93	172	112	109	135	129	93	89	97	200
ADC	89	149	156	107	112	160	102	204	171	493	72	246	142	310	116	249	152	302
ADCK1	135	134	129	187	170	321	165	226	253	315	213	230	173	227	195	263	159	290
ADCK2	602	805	465	170	817	942	590	1195	1009	1177	850	1055	931	882	899	1170	554	792
ADCK3	906	533	1191	932	1579	2678	916	2785	1916	2420	1427	1180	1718	1944	1768	1753	1022	1215
ADCK4	956	715	810	377	846	1013	564	1013	900	1012	896	896	1158	1005	995	1089	1197	1046
ADCK5	125	358	267	898	179	302	118	387	241	549	257	230	230	316	125	281	228	374
ADCY1	388	78	145	57	260	61	647	245	461	793	488	542	430	555	767	514	455	159
ADCY10	6	6	9	12	1	8	6	8	7	0	6	1	2	2	5	1	6	5
ADCY2	80	18	40	10	54	52	82	46	103	49	30	83	81	103	112	158	82	55
ADCY3	4887	1781	3454	973	2539	1902	3911	2436	4383	1803	2461	2371	3060	2427	4844	1912	3227	2118
ADCY4	1347	161	2565	1368	1775	543	2161	816	2698	495	1429	803	2784	806	1837	594	2868	539
ADCY5	1335	199	1408	260	458	173	1680	568	1139	408	474	536	816	669	1060	667	1276	344
ADCY6	3248	270	1938	2115	2689	1726	2829	3402	3531	3798	4099	2981	4204	3715	3619	3789	2785	5231
ADCY7	3523	2541	1748	2353	4728	3907	1500	4755	4032	3252	5149	7764	7239	3914	5555	5414	4675	4822
ADCY8	104	0	60	15	120	27	28	6	144	1	266	46	171	21	133	4	80	3
ADCY9	5265	269	2114	1768	3326	3090	3636	3248	5256	3380	5010	3470	6243	3783	5246	4357	3195	15613
ADCYAP1	137	1	0	0	12	7	9	1	55	6	157	64	148	141	41	61	44	111
ADCYAP1R1	467	0	356	137	259	49	354	81	466	14	64	24	94	68	315	81	212	43
ADD1	13493	4027	7478	3307	10048	7503	12403	8927	13400	8065	11915	9168	12929	9737	12360	9913	10598	8626
ADD2	164	138	29	46	155	87	369	127	269	58	123	74	261	172	241	192	314	232
ADD3	3092	2429	3960	1686	4070	3323	4592	2169	4143	2584	3819	3070	4149	2206	4421	3580	3459	1860
ADGB	64	0	259	33	152	15	0	146	75	2	3	60	106	3	69	4	132	3
ADH1A	94	9	58	51	77	70	58	14	103	24	67	36	77	42	29	35	85	30
ADH1B	27226	874	22156	11174	36517	6053	39077	15016	39797	7074	20629	9431	22997	9849	45132	13231	27128	4817
ADH1C	53	22	344	56	192	1286	113	230	106	27	66	63	92	220	133	63	179	43
ADH4	15	2	3	3	3	6	49	11	3	4	0	2	3	40	10	1	13	2
ADH5	2744	3079	4407	1981	4372	5095	4432	3479	4365	2683	3140	3871	3309	3442	3999	2902	2707	2380
ADH6	14	3	21	40	13	52	11	33	7	3	11	25	16	23	6	12	34	16
ADH7	0	6247	29	4	11	60	0	56	6	0	1	7	1	0	1	4	24	0
ADHFE1	254	116	542	460	219	184	237	449	311	218	337	291	437	340	242	234	251	292
ADI1	1654	1594	2033	1197	2658	3061	1858	3271	2620	3307	2096	2318	2146	2564	2001	3946	1723	3832
ADIPOQ	1	0	0	2	0	0	0	0	0	1	0	0	0	2	0	0	0	0
ADIPOR1	3663	2821	3546	1785	4422	6588	2799	5091	4416	5177	4569	5023	4050	6189	4398	7781	3817	6759
ADIPOR2	4159	1979	2204	1053	5153	2496	5112	2461	5080	2824	3293	2945	4350	1810	4099	2065	3356	3075
ADK	632	1136	781	727	812	1675	477	1809	668	1409	607	1283	413	761	571	772	550	1652
ADM	3897	2995	410	172	312	84	1036	309	439	59	1120	416	612	333	488	203	3410	377
ADM2	50	93	12	37	37	516	4	176	32	526	18	76	48	482	16	297	37	397
ADNP	2493	1660	2297	1987	2623	2766	3031	2863	3356	3888	2864	2772	3151	2890	3115	2655	2734	3161
ADNP2	3045	614	791	482	870	727	887	1094	951	893	1126	1530	1124	1242	1153	721	1207	1181
ADO	945	819	738	420	1069	824	1012	1064	1127	757	1051	1122	1214	1140	1246	973	1083	1100
ADORA1	57	44	25	23	75	153	51	125	133	276	58	183	92	154	136	92	87	28
ADORA2A	817	795	202	130	529	339	524	278	459	567	454	315	765	369	387	379	528	299
ADORA2B	82	112	74	34	115	246	68	473	85	350	119	229	131	162	148	424	145	209
ADORA3	57	331	36	24	312	149	63	134	195	357	85	319	135	200	138	78	70	107
ADPGK	1541	1746	1297	1138	2096	1913	1133	2070	1790	1447	2014	2348	1724	1611	1939	1339	1821	2088
ADPRH	1152	491	830	427	1104	616	1195	1111	1699	708	1441	858	1426	600	1356	749	947	516
ADPRHL1	41	10	50	19	37	120	28	95	54	98	39	134	42	80	28	165	52	140
ADPRHL2	646	634	883	518	849	1386	575	903	1032	1276	965	884	893	830	838	1040	659	1396
ADRA1A	461	0	121	58	146	48	178	53	392	3	374	77	516	22	511	179	192	76
ADRA1B	198	8	47	12	190	56	204	221	169	81	155	54	210	199	273	126	186	74
ADRA1D	122	6	228	83	109	43	318	32	194	16	104	53	125	28	158	44	103	20
ADRA2A	708	132	145	107	274	106	204	395	484	630	658	760	507	832	359	440	326	241
ADRA2B	40	12	30	25	24	6	51	15	46	16	18	20	22	16	34	12	45	1
ADRA2C	288	15	244	24	127	18	301	62	283	56	150	83	222	140	211	51	296	70
ADRB1	2968	31	735	396	968	127	859	440	912	190	1557	443	1324	99	653	93	608	1324
ADRB2	1602	95	580	331	1435	553	1207	1101	1465	554	2026	779	1355	563	1351	630	956	1204
ADRB3	2	0	3	1	2	4	1	11	12	5	1	8	2	27	11	34	1	24
ADRBK1	4328	4486	3072	2116	4502	4674	3325	4825	5306	4227	6722	5082	6048	3673	4310	5203	5392	4242
ADRBK2	1338	473	1232	879	1281	2294	1033	1659	1415	1394	1397	1409	1349	1631	1827	1293	1107	2002
ADRM1	2090	2334	1589	1170	1630	2044	1787	1976	2031	2559	2276	1854	1890	2028	1636	2597	2153	2175
ADSL	506	947	686	428	1033	1481	775	945	844	1010	653	1070	670	668	663	596	598	754
ADSS	1026	1975	1361	919	1535	1830	1536	1894	1503	2049	1277	1560	1307	2013	1313	1442	1271	1318
ADSSL1	180	92	188	74	123	264	167	248	146	270	162	241	112	145	156	566	153	408
ADTRP	102	108	106	58	316	233	94	176	309	154	439	126	262	164	243	59	280	88
AEBP1	17141	9454	8123	3553	8669	9453	14858	17708	16645	35144	17294	41432	23605	52530	19360	41250	28482	23323
AEBP2	1555	1109	1566	1023	1132	1112	1536	1607	1451	1222	1210	1519	1316	1167	1352	1259	1233	1747
AEN	1853	547	450	302	441	560	301	940	398	1062	912	1532	506	850	519	986	1104	1602
AES	11502	6700	9824	4304	10108	6765	9965	8163	12552	8361	11949	10612	9705	5646	10570	8723	8486	7965
AFAP1	3393	1197	1045	561	1466	1537	2781	1531	2227	2140	2055	2459	2328	2855	2391	2945	2170	3357
AFAP1L1	3697	189	1311	621	2146	775	5678	818	4242	546	3304	1541	4167	1035	2425	671	2574	540
AFAP1L2	728	708	1368	490	628	335	2228	544	1215	338	637	444	1050	494	861	250	819	567
AFF1	6766	2001	2971	1746	4953	3621	7222	4519	6203	3227	5037	5445	6804	4840	6770	5829	4768	4900
AFF2	601	338	1169	289	318	205	540	117	546	32	308	181	317	83	401	112	278	289
AFF3	2717	31	609	357	1359	479	1825	312	1760	444	1329	486	1561	506	1832	2584	1431	1066
AFF4	11099	1883	3325	2515	3669	3860	4546	4445	4180	6136	5743	6293	5381	5941	5844	6316	6509	8540
AFG3L2	2696	1501	1646	708	2100	1932	2327	2365	2404	1885	2420	2291	2260	1861	2340	1511	1936	2546
AFM	0	0	1	0	0	0	0	2	0	0	0	0	1	0	0	0	2	1
AFMID	267	318	549	412	504	577	356	464	567	703	332	428	382	378	353	621	266	666
AFTPH	1870	1497	1566	977	1761	2255	1723	2333	2028	2454	1871	2291	1748	1863	1948	2211	1890	2307
AGA	452	1005	276	228	481	1406	525	767	451	255	489	870	377	691	646	962	275	907
AGAP1	3125	245	1438	674	1518	1083	2485	1806	2365	1917	1698	2101	2701	2173	2284	2526	1591	3128
AGAP11	436	59	679	243	348	123	536	156	532	80	704	129	534	62	387	146	545	108
AGAP2	531	1247	338	158	652	392	384	589	556	642	649	757	817	583	568	561	1075	432
AGAP3	4691	1023	2079	1703	2880	2511	2495	2994	4007	2853	4515	3331	4217	3194	3177	3750	2856	3199
AGAP4	18	51	17	20	12	26	88	66	128	69	37	32	47	55	68	75	29	33
AGAP5	73	79	163	197	126	168	105	197	183	187	196	210	215	229	172	130	135	196
AGAP6	302	313	486	850	300	474	247	298	441	371	518	321	455	324	223	236	449	406
AGAP7	17	6	16	14	34	41	3	16	13	5	50	14	40	13	14	21	37	17
AGAP8	16	32	120	311	82	102	6	7	17	10	77	34	51	36	7	19	46	34
AGAP9	6	4	14	30	19	16	6	10	6	2	27	12	5	8	8	8	11	8
AGBL1	42	0	1	17	67	94	2	25	16	0	26	6	38	102	97	11	39	59
AGBL2	95	40	427	89	135	40	22	243	66	19	20	78	194	14	62	32	137	63
AGBL3	40	35	86	46	26	27	20	49	48	25	45	32	65	20	38	45	53	29
AGBL4	14	0	40	12	18	44	10	16	8	5	4	14	16	6	14	7	13	4
AGBL5	937	711	1063	475	959	1109	926	1139	1259	1044	1033	1017	1124	987	1105	1593	743	1066
AGER	32092	152	17654	8693	39340	6759	33470	4151	61699	774	52419	7256	40615	1818	31455	1612	20457	1932
AGFG1	2971	1659	1849	1073	2355	2523	2371	2349	2549	1591	3065	3066	2532	1802	2524	2072	3254	3243
AGFG2	558	583	380	196	655	692	1155	1161	827	1138	668	870	878	655	776	1247	671	731
AGGF1	840	996	1139	753	1125	1367	1342	1543	1249	1813	1139	1419	1252	1296	1330	1453	788	1331
AGK	470	669	604	552	564	701	626	636	660	899	586	588	587	525	519	880	438	610
AGL	583	745	1015	598	888	1087	1086	2428	993	2300	1013	1962	1213	2129	1369	1064	792	909
AGMAT	8	129	15	17	5	23	15	40	7	38	3	29	8	10	2	17	2	14
AGMO	4	5	18	2	16	6	19	6	9	3	19	11	5	2	9	6	6	29
AGPAT1	2212	1145	1483	785	2043	2218	2408	2117	3293	3491	2287	2546	2592	3420	2617	2909	2327	2659
AGPAT2	1704	1050	943	737	1993	1708	920	3276	1863	3236	1959	4489	1629	2500	1950	1570	1105	1995
AGPAT3	2959	1625	1678	1174	3313	2580	2670	2850	3919	3619	3524	3405	3864	3423	3584	5234	2460	3483
AGPAT4	577	144	336	200	543	810	551	397	574	414	684	464	650	434	597	395	627	821
AGPAT5	526	657	632	243	650	801	870	554	701	536	477	728	617	480	657	561	583	661
AGPAT6	3255	1719	1849	1637	2259	2289	2600	3004	3087	3312	2834	3327	2913	1796	2782	2273	2886	4511
AGPAT9	326	87	227	89	304	328	123	296	376	140	415	278	345	318	380	266	626	357
AGPHD1	22	33	71	28	33	52	38	54	33	40	32	22	32	30	30	47	17	31
AGPS	1285	1743	1252	751	2042	2371	2043	2099	2108	1639	1865	1881	1888	1663	2425	1679	1619	1778
AGR2	493	34	1197	248	1375	14281	97	826	408	948	603	3879	456	1154	947	7865	258	1854
AGR3	581	4	1604	1773	1152	7026	226	2968	253	4312	624	398	340	1841	616	1514	378	3258
AGRN	25678	3009	3184	3914	11938	12339	10308	11990	20216	19204	22895	49929	21780	31614	19234	99327	15845	38752
AGRP	20	0	3	4	8	26	3	10	30	12	50	11	17	7	18	0	17	2
AGT	251	24	185	79	29	12	166	68	235	179	135	353	76	256	115	22	254	55
AGTPBP1	1328	709	1037	579	1319	608	1114	933	1358	702	1706	910	1440	618	1403	492	1133	495
AGTR1	523	15	992	369	479	103	825	149	508	48	291	175	435	82	593	168	281	78
AGTR2	5	0	15	19	67	46	2	799	181	61	75	69	98	1868	53	3	273	336
AGTRAP	655	847	705	252	773	1260	587	1023	1010	1300	834	789	669	757	765	732	770	853
AGXT	0	2	0	0	0	0	2	0	3	0	1	3	0	0	0	0	0	0
AGXT2	1	0	0	0	0	0	0	2	1	0	0	0	0	0	0	0	2	0
AGXT2L1	1	0	0	0	0	0	3	0	0	0	0	4	3	0	0	0	5	1
AGXT2L2	1281	1308	1138	1160	1165	1144	960	1240	1166	1169	1539	1114	1401	1051	1010	1388	1279	1713
AHCTF1	2677	1839	1845	1352	2148	2770	2436	2151	2373	2323	2356	2595	2260	2774	2712	2143	2733	2725
AHCY	1578	3071	1337	1353	2216	3726	1247	2658	1963	2440	1884	2547	1804	3063	1818	2899	1741	3283
AHCYL1	4494	2331	3291	1694	4460	4945	4039	7359	4463	6620	4818	6928	5068	6614	5294	4914	4549	4432
AHCYL2	4162	321	2339	1807	4885	7360	2144	7555	2928	4194	5419	3810	4621	5102	5541	15714	3419	14394
AHDC1	4364	571	944	1030	1721	2041	2379	2385	2292	2401	2343	2774	2761	3656	2179	4527	2385	6061
AHI1	552	400	792	539	656	1062	459	656	640	705	738	691	790	621	748	965	764	1120
AHNAK	135996	20240	76709	24772	106250	31503	130632	48901	161981	36268	146784	49798	151704	43667	157257	57293	119890	69449
AHNAK2	1190	1656	259	99	699	396	2787	904	811	1251	419	538	1191	2232	1645	1331	1163	523
AHR	13106	1673	4650	3661	5212	7831	5855	6876	6028	8067	8565	9036	6603	6499	6884	12540	8669	11024
AHRR	210	66	123	73	33	205	96	85	98	27	34	95	92	53	105	171	47	163
AHSA1	841	1667	1558	685	1306	2390	1147	1647	1665	2244	1126	1603	1177	1168	1359	1710	2611	1745
AHSA2	749	1239	2786	2641	1409	2573	767	2050	1307	1558	2266	1502	2540	1167	933	1755	1874	2549
AHSG	4	4	1	1	7	1	32	4	10	0	0	1	2	0	0	1	23	1
AHSP	0	0	0	0	0	1	0	0	0	0	0	0	0	0	0	0	1	2
AICDA	0	0	0	0	4	0	0	4	1	0	0	5	1	3	0	0	0	2
AIDA	2614	3211	3423	1834	2973	5044	3660	2248	3607	4144	2678	3288	2916	3747	3670	2280	2390	2626
AIF1	430	1846	1192	620	1149	1210	351	764	857	698	627	805	483	472	559	221	644	195
AIF1L	1157	177	967	298	1095	414	2520	953	1310	585	572	650	1232	457	1112	339	1196	445
AIFM1	399	936	531	650	700	1430	488	2289	783	1013	596	1003	562	925	681	1508	455	1215
AIFM2	644	706	463	359	490	387	435	957	637	742	613	520	570	613	577	575	373	853
AIFM3	60	40	67	47	53	151	16	211	78	249	107	86	92	36	64	82	91	140
AIG1	471	456	621	256	633	1039	568	610	575	581	395	557	455	473	564	736	425	598
AIM1	3140	1246	897	451	1688	2004	1077	2153	1606	2983	1587	1597	1792	1400	1644	2913	1446	1459
AIM1L	97	216	40	13	71	17	13	37	263	83	224	30	166	32	71	47	84	37
AIM2	12	1366	51	29	54	45	18	81	33	139	29	18	23	73	18	29	89	47
AIMP1	1189	1314	1536	795	1248	1546	1369	1280	1195	1456	1068	1419	1017	979	1149	868	961	1090
AIMP2	261	403	279	271	349	637	444	555	418	729	318	455	281	357	339	499	354	502
AIP	885	1851	1550	696	1416	1473	1235	1481	1769	1606	1043	1298	1165	1246	1105	961	1173	1064
AIPL1	0	0	0	0	0	1	0	0	0	0	5	0	0	0	0	0	2	2
AIRE	2	5	2	3	0	1	0	5	0	6	3	14	2	4	0	6	1	0
AJAP1	149	28	65	6	108	41	185	40	57	23	310	181	323	55	316	104	44	10
AJUBA	1080	310	1072	590	1307	760	1090	771	1926	1118	1902	1871	2215	1523	1380	832	833	885
AK1	1414	297	1131	915	1990	2496	1015	2411	1729	2784	1647	1378	1873	1546	1810	2756	1023	1880
AK2	2143	2970	2439	1863	2783	5534	2396	5060	2861	7356	2705	4763	2523	3367	2589	3834	2319	5908
AK3	2310	1362	2190	1461	2762	1948	2922	1998	2645	1968	2184	2677	2262	1540	2848	2058	2076	1663
AK4	543	528	216	39	167	134	637	215	223	174	76	111	217	83	372	116	344	81
AK5	26	5	66	6	3	2	10	10	8	3	22	12	14	3	5	9	20	1
AK7	199	4	674	59	314	133	59	396	184	45	79	163	308	44	198	132	213	431
AK8	59	39	230	32	96	47	33	181	87	58	46	40	68	40	55	40	57	70
AKAP1	1939	687	1364	1133	2356	3764	1862	4676	2481	4053	1893	3606	3062	3971	2939	8845	1485	6294
AKAP10	530	629	692	381	1069	1042	892	893	1204	641	1016	1138	1061	809	1113	998	720	792
AKAP11	2894	1540	3309	1460	2987	2238	3855	2421	4441	1581	4163	3646	4574	2033	4751	2901	2696	2401
AKAP12	35984	547	3435	922	3793	684	4474	1283	4652	1318	7521	2159	8985	5000	10285	1428	18857	3374
AKAP13	24165	3806	4952	3743	12264	9360	7429	22384	10965	18698	13442	13073	14740	18995	16407	11807	12786	19262
AKAP14	17	0	147	10	61	6	0	47	18	0	1	8	20	2	6	0	19	4
AKAP2	504	11	29	12	121	39	128	25	146	19	175	74	232	48	124	39	184	45
AKAP3	24	1	53	20	64	48	14	65	62	24	34	37	67	40	39	53	16	45
AKAP4	1	0	0	0	0	0	0	0	0	0	0	0	0	0	0	0	1	0
AKAP5	213	1103	190	116	256	301	143	227	233	144	235	211	335	138	355	64	210	119
AKAP6	703	43	789	184	570	332	970	522	647	349	620	523	722	396	913	606	549	533
AKAP7	207	436	360	174	395	334	324	258	325	224	369	300	261	193	325	311	197	142
AKAP8	3169	1017	1102	843	1127	1134	1249	1424	1332	1225	1703	1500	1650	1318	1348	1338	1501	1575
AKAP8L	1907	1282	1398	1181	1209	1479	1135	1664	1526	1620	1514	1519	1731	1750	1029	1086	1500	1486
AKAP9	3554	1488	3746	1631	3347	3533	2862	3791	4679	3980	4105	3830	4909	2641	4577	4688	3380	3391
AKD1	218	88	583	220	306	271	297	290	275	272	242	301	297	156	289	353	307	249
AKIP1	308	382	360	136	404	481	397	426	431	509	334	480	287	343	319	363	318	279
AKIRIN1	4241	1168	1957	1079	1812	1749	1571	1589	1442	1828	2537	2021	1795	1732	2015	1929	2450	3557
AKIRIN2	2202	1519	1489	806	1734	1139	1677	1521	1810	1338	2256	1928	1519	1004	1634	1447	1853	1774
AKNA	6491	5454	2661	1162	4197	2060	1894	3447	4128	3667	5662	3434	7023	3291	4134	5080	6379	4673
AKNAD1	2	0	4	12	6	2	6	1	5	4	4	6	1	5	9	1	9	2
AKR1A1	1226	3324	1640	1332	2196	3634	1111	2399	1970	3913	1451	2812	1228	1813	1822	1444	1209	2386
AKR1B1	1179	2287	1758	744	2322	1390	1678	1150	2659	1868	1507	2453	1353	1176	1826	1168	1714	1237
AKR1B10	0	4188	0	0	0	1	2	1	0	5	0	12	2	0	2	0	0	0
AKR1B15	0	25	0	0	0	0	0	2	0	0	0	0	0	0	0	1	0	1
AKR1C1	330	5305	642	187	685	211	281	1566	357	739	331	1603	312	485	334	115	759	202
AKR1C2	246	10544	649	295	409	83	234	230	228	101	316	674	222	103	337	84	299	225
AKR1C3	331	8889	754	345	890	944	383	427	667	536	624	2109	453	464	550	97	404	397
AKR1C4	0	14	0	2	0	1	4	1	3	0	5	0	1	0	0	0	13	0
AKR1CL1	0	7	0	0	0	0	0	0	0	0	1	0	0	0	3	0	0	0
AKR1D1	4	0	1	0	4	0	1	1	2	0	0	1	1	0	0	0	7	0
AKR1E2	17	5	67	58	29	92	20	20	51	90	49	56	51	64	37	10	32	99
AKR7A2	596	631	734	368	869	1735	642	1180	916	1176	686	937	819	1120	880	1311	688	1549
AKR7A3	19	7	20	74	4	37	8	23	8	31	14	5	7	19	15	4	16	41
AKT1	6983	3552	4457	3788	6210	8885	5015	5969	6561	8027	8180	7390	7053	6377	6844	12217	6025	9817
AKT1S1	840	594	559	332	709	634	757	511	823	1036	799	1013	823	1214	743	806	700	780
AKT2	3601	1578	2145	1277	2671	2367	2088	3241	2985	3134	3258	3311	3631	3308	2951	2748	2818	2548
AKT3	1956	1287	2487	951	2166	930	5495	1353	3790	1234	2495	2514	3337	1651	2767	1189	2290	911
AKTIP	941	951	1603	1159	1338	1390	1316	1268	1588	1494	1334	1481	1125	852	1217	1302	863	875
ALAD	2205	1480	1890	1501	2219	2055	1930	2742	3080	2606	2670	2151	2892	2561	2461	2374	1863	2228
ALAS1	1848	1184	1283	757	1928	3619	1077	4174	2019	1707	2030	2446	1640	2187	1798	3354	2002	1979
ALAS2	8	7	0	1	6	4	5	15	18	1	12	1	3	0	10	0	98	2
ALB	220	242	91	133	161	63	1237	292	454	31	46	119	105	25	2	66	2675	158
ALCAM	6680	1584	4301	2266	7116	6639	4328	12901	9642	9856	9601	14605	10026	4315	9292	12765	5632	23727
ALDH16A1	1082	1099	876	612	1214	1202	632	873	1525	1480	1922	1526	1834	2265	1218	1482	1521	1437
ALDH18A1	639	1421	701	468	950	2518	897	1861	1000	2077	812	2469	962	2220	1154	2536	1001	1992
ALDH1A1	5031	4606	8973	2984	6926	5986	6075	4827	9041	1994	5138	3473	7065	3769	7053	3845	6262	1925
ALDH1A2	517	100	452	96	440	117	365	275	397	265	381	127	653	254	853	57	573	79
ALDH1A3	1506	552	534	558	464	191	839	866	1200	1541	763	675	872	1084	867	477	1223	3607
ALDH1B1	470	911	768	202	615	447	1288	924	740	1068	532	2253	829	1496	853	627	854	397
ALDH1L1	30	64	30	41	45	15	37	382	139	36	40	35	146	45	150	233	87	113
ALDH1L2	481	761	247	143	326	142	438	274	419	378	359	465	358	689	577	379	396	294
ALDH2	13071	4212	8436	4659	16334	16359	8053	17541	14098	8814	13075	10853	13680	12076	14862	9703	10382	13285
ALDH3A1	259	4749	192	61	85	749	30	3202	89	8	32	87	107	527	78	2552	136	960
ALDH3A2	3811	2146	4019	2580	4977	6816	3056	5150	5270	3470	4784	4390	5299	4986	5500	6636	3415	6806
ALDH3B1	4497	304	3955	1347	4606	2791	2018	4438	4367	1547	5436	5216	5956	2296	5156	1631	3417	8072
ALDH3B2	25	383	15	11	14	29	0	75	34	39	24	30	17	39	2	20	20	54
ALDH4A1	384	143	338	196	428	868	358	655	607	810	467	523	511	827	582	1234	448	1139
ALDH5A1	505	561	601	693	739	1993	418	1961	917	2854	706	1527	723	1601	1027	2914	509	1575
ALDH6A1	711	211	643	284	594	991	831	1038	988	774	714	1012	1277	1259	1057	2482	703	1471
ALDH7A1	1102	277	1289	855	1358	2074	1447	1915	1796	2654	1159	1598	1202	2209	1395	1771	1138	1840
ALDH8A1	20	33	15	2	10	56	11	15	26	22	33	37	20	6	7	3	17	10
ALDH9A1	1907	1991	2581	1189	2669	3905	3022	2627	3263	2853	2281	2630	2599	3121	2945	3535	2087	1873
ALDOA	10900	15835	7892	3820	9523	21045	9101	14351	9720	14252	11126	17073	8367	10021	10309	12449	10093	18508
ALDOB	31	27	14	19	15	6	47	21	28	16	21	16	18	1	7	7	33	12
ALDOC	279	411	389	144	302	568	517	566	418	740	218	159	358	232	378	324	328	365
ALG1	383	568	408	303	577	1489	488	1048	789	1366	454	1195	580	780	535	651	343	2030
ALG10	78	115	81	40	109	528	91	135	114	96	96	166	126	72	80	119	97	109
ALG10B	203	260	448	311	357	484	521	482	498	428	389	525	440	242	492	391	211	388
ALG11	245	131	116	40	227	270	251	271	219	151	273	292	291	234	336	350	224	208
ALG12	876	642	468	430	782	2062	596	986	937	1619	906	1328	1006	1502	934	1180	811	2045
ALG13	558	816	861	1676	722	1049	701	704	619	639	770	730	676	652	675	814	745	1292
ALG14	100	203	171	33	140	332	123	192	145	228	125	190	89	150	127	114	82	104
ALG1L	13	344	43	34	23	146	0	128	9	115	7	27	16	23	14	226	28	91
ALG1L2	4	14	4	24	4	41	2	16	6	7	8	11	4	5	6	22	12	26
ALG2	1029	787	927	510	1240	847	851	1308	1328	1273	1072	1566	1001	1302	1191	837	1035	1153
ALG3	252	812	299	169	411	773	299	587	428	1077	322	631	328	430	375	470	268	669
ALG5	446	954	511	334	916	1621	631	1110	624	665	508	792	378	455	532	535	370	500
ALG6	101	380	239	182	260	481	277	312	291	351	189	322	184	272	195	229	150	194
ALG8	243	578	362	231	468	719	414	475	548	576	324	385	284	475	403	534	280	452
ALG9	417	558	553	314	683	759	517	514	734	740	625	526	694	590	640	658	444	522
ALK	4	0	10	0	4	3	2	9	4	19	3	71	3	18	17	10	4	1
ALKBH1	168	249	270	190	234	342	215	268	332	409	208	254	215	212	224	271	261	328
ALKBH2	116	254	147	82	134	145	179	209	151	126	74	123	109	113	112	96	134	96
ALKBH3	255	486	363	233	408	554	337	435	374	518	275	401	301	282	251	402	255	298
ALKBH4	192	177	209	105	234	322	247	394	338	541	179	216	263	338	282	336	241	273
ALKBH5	4104	2216	2144	961	3245	3648	2715	3316	3587	2411	2915	3110	3280	3714	3781	3628	2954	4474
ALKBH6	117	228	154	119	124	162	50	156	120	169	120	106	121	74	102	87	108	92
ALKBH7	310	638	554	221	502	539	397	568	615	744	353	467	300	434	348	374	322	273
ALKBH8	137	295	283	202	352	331	370	365	450	394	339	375	409	357	345	338	251	147
ALLC	4	0	0	0	1	0	0	0	0	0	1	0	1	0	0	0	0	0
ALMS1	1175	463	1074	320	968	918	1161	926	1302	846	1038	1027	1378	907	1387	1167	1200	1057
ALOX12	155	78	89	55	123	76	98	158	157	50	116	188	211	126	129	115	168	95
ALOX12B	0	83	7	12	4	1	2	3	0	5	2	39	6	3	4	16	8	3
ALOX15	370	6	684	46	742	91	12	1143	160	12	281	424	624	29	204	71	520	39
ALOX15B	2255	138	400	2528	1979	2143	154	2220	900	1817	1483	835	1197	1515	1428	4579	634	3345
ALOX5	4305	1653	1677	1058	4699	6735	1436	5729	4242	2766	6725	4229	4417	2300	5768	1648	4798	2290
ALOX5AP	992	1175	499	164	1411	2181	527	1606	1405	905	1742	1437	846	412	1425	364	2100	543
ALOXE3	1	31	0	4	0	0	0	0	1	1	0	17	2	0	2	5	16	1
ALPK1	488	527	573	751	798	1344	388	1061	659	825	883	1092	864	1128	842	723	806	1084
ALPK2	4	79	8	22	2	9	4	11	2	85	15	24	3	52	10	6	29	15
ALPK3	2348	104	827	373	966	384	1095	690	1709	3479	2792	697	1800	4210	1255	1030	1952	1013
ALPL	4874	123	669	796	3409	11940	436	15468	2156	24519	4561	682	3065	17468	5204	32590	2262	17996
ALPP	98	0	64	24	104	51	202	265	168	33	137	28	197	421	222	73	85	102
ALPPL2	11	0	23	39	17	42	58	39	25	13	29	10	47	304	84	13	76	37
ALS2	1017	375	895	646	1193	1221	1212	1035	1331	795	1223	1236	1390	859	1388	1240	1059	1298
ALS2CL	4471	215	4427	3060	3032	2221	2755	4176	4281	1390	6250	3307	5291	2091	3039	3572	3063	3701
ALS2CR11	31	23	43	73	17	122	25	24	9	23	35	15	4	116	14	24	31	127
ALS2CR12	37	14	110	23	72	17	20	81	51	22	34	25	65	15	35	19	56	27
ALS2CR8	150	282	555	477	286	388	333	382	326	271	350	400	421	386	308	404	262	348
ALX1	1	6	3	0	1	0	0	0	1	0	0	0	0	0	1	1	0	0
ALX3	35	20	47	88	70	69	70	75	99	97	77	26	86	160	67	54	74	42
ALX4	2	0	0	0	17	0	0	0	3	0	29	3	6	5	4	1	14	7
ALYREF	774	1297	695	270	490	744	542	635	643	617	633	569	489	410	464	531	636	720
AMACR	50	44	55	48	88	199	67	189	57	116	92	85	46	59	93	332	53	217
AMBN	0	0	0	0	2	0	0	0	0	0	0	0	1	0	0	0	0	0
AMBP	17	3	14	19	23	40	48	27	18	55	4	16	16	7	13	61	57	62
AMBRA1	1080	537	552	472	1210	1339	908	1341	1416	1465	1281	1514	1510	1428	1381	1529	892	2136
AMD1	4577	1901	2049	1050	2683	3314	1739	2810	1845	1787	2557	2604	2068	1879	2870	3020	2537	4431
AMDHD1	18	22	64	29	56	17	54	33	66	15	24	59	52	15	34	10	29	29
AMDHD2	720	505	510	337	806	821	559	1045	1175	1079	1031	1397	1199	1145	737	689	794	1765
AMELX	0	1	1	0	0	0	0	0	0	0	2	1	0	0	0	0	0	0
AMFR	3483	1579	2209	1153	2894	3127	3120	3015	3907	2891	2718	3683	3263	2189	3370	2338	2393	1870
AMH	31	3	30	26	5	3	15	59	36	27	62	159	4	0	2	0	17	157
AMHR2	0	0	0	14	3	34	7	14	8	7	12	13	4	5	9	6	12	13
AMICA1	640	1965	980	490	1541	1468	511	1290	1719	1092	1876	955	1196	745	1311	737	2027	687
AMIGO1	502	39	106	33	320	129	284	471	652	424	579	317	660	569	611	578	320	170
AMIGO2	1171	607	1440	872	1478	1300	1288	1909	2210	2917	1658	3269	1681	1084	1568	726	927	1499
AMIGO3	143	67	95	49	75	96	56	140	104	148	198	141	137	116	90	217	193	163
AMMECR1	224	349	323	435	412	709	341	369	398	657	403	442	414	399	402	884	263	928
AMMECR1L	1078	416	818	694	980	984	1176	1049	1140	1225	1165	1135	1092	1082	1121	1178	1072	1366
AMN	78	23	83	83	76	197	34	273	62	228	146	63	149	210	109	649	102	1343
AMN1	144	167	318	211	245	1796	253	244	178	231	139	231	142	129	198	139	177	175
AMOT	452	50	419	425	608	1017	727	916	831	1049	677	780	897	1129	807	817	624	1407
AMOTL1	6072	561	3130	1224	5226	2031	7313	3195	7803	2156	6052	3107	7466	4294	7133	4529	4836	4156
AMOTL2	10673	657	4283	2115	5670	2723	8546	5330	11961	4413	11220	10060	10421	6162	6625	6655	5560	2140
AMPD1	27	218	36	14	61	40	14	54	27	73	24	30	62	53	31	21	45	13
AMPD2	2046	1017	937	702	1328	1459	754	1686	1217	2113	3025	1881	1573	1836	1348	1418	3565	1817
AMPD3	497	586	585	353	684	758	215	853	509	819	667	861	672	650	539	795	648	522
AMPH	38	22	108	24	42	25	216	25	117	43	43	44	73	94	90	30	61	38
AMT	370	175	636	1143	378	735	260	471	399	442	618	437	767	619	253	281	439	446
AMTN	1	186	0	0	1	0	0	0	0	0	0	1	0	4	2	0	0	2
AMY2A	0	0	3	0	0	0	0	0	0	0	0	0	0	3	0	0	1	0
AMY2B	198	262	664	1149	299	327	233	485	386	616	419	626	373	541	174	118	257	303
AMZ1	80	90	1	0	123	42	39	59	9	61	282	43	6	47	329	83	10	23
AMZ2	916	2097	1116	726	1085	1952	860	1338	1155	1305	874	1344	938	1089	909	1808	978	1094
ANAPC1	849	874	747	502	1203	1398	1223	1145	1393	1273	1239	1381	1405	1146	1411	1511	986	1374
ANAPC10	278	357	446	161	266	447	345	340	314	388	238	330	219	262	244	230	257	242
ANAPC11	345	1163	539	254	591	1020	438	596	536	985	418	519	310	404	392	749	349	532
ANAPC13	893	1482	1533	776	1259	1481	1124	1261	1487	1660	1093	1703	949	994	1154	1218	778	713
ANAPC16	1712	3096	3364	1432	3284	2880	2392	2606	2540	2015	1955	2419	1896	1360	2167	1678	1814	2075
ANAPC2	1084	652	781	495	806	808	699	1117	1077	1008	1366	1052	1419	1229	888	1031	1069	1432
ANAPC4	487	796	1314	778	879	849	731	1103	835	874	818	709	808	671	675	589	625	618
ANAPC5	2007	2968	2531	2057	2629	3707	2244	2709	2620	1953	2596	2951	2622	2277	2379	2275	2382	2350
ANAPC7	445	1188	888	799	946	1119	912	949	1093	855	860	1054	903	843	965	720	782	703
ANG	137	58	200	73	155	238	162	136	235	186	148	206	108	103	200	87	77	153
ANGEL1	921	559	714	659	1143	1109	1214	1200	1336	1471	1036	1114	1447	1065	1225	1328	987	1520
ANGEL2	578	639	1071	857	890	923	880	967	968	838	844	752	861	1034	822	622	674	788
ANGPT1	3591	276	4219	1671	3124	1525	4099	1352	5382	1097	2577	1763	3584	1660	3492	2933	2789	1609
ANGPT2	322	234	421	183	179	85	1103	176	923	205	777	346	389	493	649	182	542	89
ANGPT4	61	1	18	11	71	75	25	30	84	20	57	24	57	17	239	15	68	9
ANGPTL1	669	85	564	239	560	159	963	218	605	77	399	248	609	224	1052	151	515	190
ANGPTL2	3416	1296	1376	482	1930	1575	3312	1437	2854	1613	2323	2102	2901	3682	3556	3101	3003	2477
ANGPTL3	3	4	1	6	0	2	18	0	5	4	0	1	4	0	0	1	33	2
ANGPTL4	2396	119	483	159	431	147	49	30	296	59	299	91	255	168	384	272	2118	1546
ANGPTL5	29	0	18	0	63	32	41	52	59	15	13	24	30	22	70	35	76	22
ANGPTL6	379	374	294	375	232	209	307	266	396	410	296	180	290	245	228	123	266	231
ANGPTL7	86	3	94	31	188	28	32	12	202	5	111	32	83	22	147	13	114	13
ANK1	58	68	14	11	50	23	24	46	48	61	37	38	58	33	36	49	106	64
ANK2	2705	205	463	242	557	276	980	667	745	914	685	819	1148	1634	1457	821	1775	1731
ANK3	2347	452	1069	744	2460	1437	647	3313	1563	1841	2208	2989	2606	1899	3061	4431	1894	3657
ANKAR	86	85	198	90	92	122	118	81	87	84	88	99	141	76	130	99	114	74
ANKDD1A	534	129	360	224	161	101	338	195	360	148	324	156	371	306	267	145	430	148
ANKFN1	24	3	58	9	40	73	1	109	33	44	0	102	61	32	33	137	45	71
ANKFY1	2645	1162	2337	1960	3626	3944	3175	3880	4522	2830	4614	4120	5425	3988	4660	7399	3273	5393
ANKH	1932	2371	1213	680	2029	2288	1681	2727	2011	3289	1938	2603	2431	3359	2461	2642	2443	2156
ANKHD1	46	152	149	254	54	105	63	97	87	219	69	77	40	47	46	73	62	76
ANKHD1-EIF4EBP3	1	3	14	14	2	2	3	2	4	13	7	2	7	3	6	3	3	6
ANKIB1	1859	1576	1715	1107	1817	1852	2148	1804	2086	1627	1998	2252	2169	1780	2397	2556	1758	1850
ANKK1	20	3	38	15	27	15	5	36	13	19	5	15	16	32	18	21	30	51
ANKLE1	17	22	14	26	23	12	11	21	38	17	34	31	20	18	17	19	29	20
ANKLE2	2958	1740	1521	1509	1865	1441	1925	2070	2070	1353	2434	2317	2040	1555	1889	1759	2328	2651
ANKMY1	406	258	427	282	432	331	220	643	407	499	379	525	666	400	386	616	489	546
ANKMY2	503	407	835	494	710	713	700	639	806	1158	593	632	675	560	729	1460	529	700
ANKRA2	198	464	738	652	485	497	359	477	451	691	408	493	547	418	380	484	280	357
ANKRD1	2118	8	2137	534	2589	268	469	72	3630	7	6720	1398	1604	11	1310	10	3869	42
ANKRD10	2093	1969	2342	2761	1742	2400	1818	2381	1765	2504	2041	2041	1937	2788	1798	2149	1916	2699
ANKRD11	10398	2088	3277	2631	5058	3244	5807	4663	7576	4038	8715	7584	8861	5917	6891	6172	7059	8618
ANKRD12	3489	2753	2672	1869	2465	2141	3083	2395	3077	2354	2783	3105	3211	2279	3264	2306	2738	2534
ANKRD13A	2815	1789	2185	3119	2456	2117	2214	4012	2996	2197	3131	4147	2909	2551	2465	1641	2659	2864
ANKRD13B	223	233	156	105	172	103	187	239	312	343	235	332	238	416	203	206	311	252
ANKRD13C	1064	727	863	623	923	880	1118	922	969	1095	1075	1140	1212	1110	1082	787	1012	953
ANKRD13D	731	879	823	585	714	810	577	894	989	788	1230	892	1044	656	781	947	1200	909
ANKRD16	198	165	111	112	179	251	182	215	190	220	209	190	233	232	203	202	246	204
ANKRD17	4934	1830	2338	2179	3399	3993	3937	3737	4842	2979	4289	4848	4696	4664	4685	4433	4086	5613
ANKRD18A	12	9	39	11	27	20	1	22	14	39	25	52	26	2	13	17	30	34
ANKRD18B	1	29	17	0	1	0	0	5	1	2	0	0	6	0	0	1	3	7
ANKRD2	13	8	7	1	9	7	5	0	6	5	14	1	12	3	5	1	3	1
ANKRD20A3	0	0	0	0	1	0	0	0	0	0	0	0	0	0	0	0	0	0
ANKRD20A4	7	7	1	4	13	11	7	6	5	7	5	3	6	3	8	13	2	8
ANKRD22	97	684	45	320	102	440	6	341	30	593	24	540	16	55	11	99	81	123
ANKRD23	85	98	103	72	86	118	79	133	108	140	139	139	191	132	107	177	149	177
ANKRD24	96	52	79	93	83	98	48	101	88	150	64	170	137	208	82	89	75	344
ANKRD26	280	269	412	241	295	425	452	286	388	332	417	411	363	287	497	267	328	294
ANKRD27	891	1493	1245	728	1753	1210	1231	1544	2134	1300	1792	1345	1795	1059	1870	1265	1148	666
ANKRD28	2949	1229	926	749	1295	1330	1199	1885	1282	1312	1728	1628	1809	1358	1738	1511	2357	2223
ANKRD29	1668	205	1741	1025	1570	536	1229	513	1935	318	2627	490	2294	435	1890	608	1175	1103
ANKRD30A	0	0	0	0	0	0	1	0	0	1	0	0	1	1	0	0	0	0
ANKRD30B	0	0	1	1	0	0	0	0	0	6	0	0	1	0	0	0	0	0
ANKRD30BL	0	0	0	0	0	0	0	0	0	4	0	0	0	0	0	0	0	0
ANKRD31	28	3	14	0	4	41	4	23	6	11	6	18	8	9	2	12	15	7
ANKRD32	80	428	286	159	284	167	248	152	227	288	145	257	150	123	228	162	165	149
ANKRD33	1	0	0	6	0	0	1	0	1	0	1	0	4	0	1	0	0	0
ANKRD33B	2586	172	228	79	593	123	765	445	492	238	356	250	538	225	858	266	668	214
ANKRD34A	47	53	53	62	21	28	39	73	44	59	59	45	64	64	35	53	62	62
ANKRD34B	0	1	0	336	1	12	0	25	0	71	2	51	0	2	1	0	0	248
ANKRD34C	3	0	8	0	5	1	0	14	1	1	0	2	3	2	4	6	2	1
ANKRD35	104	127	239	114	118	90	183	160	182	133	82	101	105	95	180	163	135	43
ANKRD36	267	204	329	145	180	141	231	205	208	140	343	211	391	175	195	200	255	246
ANKRD36B	279	236	237	116	147	133	238	223	135	150	278	229	173	111	213	135	178	173
ANKRD37	198	163	442	181	282	133	158	329	178	151	451	393	176	152	288	735	247	602
ANKRD39	80	189	127	71	123	209	90	128	117	141	119	139	97	74	121	162	92	146
ANKRD40	2833	1099	2110	1153	2716	2136	3226	1574	3573	1468	3190	2269	3276	1708	2799	1759	2310	2000
ANKRD42	488	99	386	86	257	203	164	387	294	322	307	325	350	267	348	333	464	347
ANKRD44	1404	1544	2232	1346	1947	1523	1499	1766	2334	1690	2590	1759	2736	1383	1931	1449	1892	1781
ANKRD45	78	7	225	40	97	129	23	173	70	22	13	84	104	36	69	93	144	210
ANKRD46	298	383	974	893	798	579	912	1822	1053	1907	669	492	718	454	805	618	545	393
ANKRD49	274	475	343	512	303	428	282	308	349	322	184	224	296	230	276	201	215	181
ANKRD5	161	206	207	187	159	422	80	513	119	264	244	313	160	408	232	823	186	583
ANKRD50	2145	437	2016	1450	2407	2975	3113	1671	3156	1284	2704	3650	3575	2958	2483	2052	1738	3019
ANKRD52	1663	701	844	963	1518	1101	1365	1969	1917	1825	2171	1806	2636	1782	1948	1748	1604	2315
ANKRD53	192	17	84	23	35	13	44	33	37	18	94	33	55	34	42	59	80	58
ANKRD54	425	446	582	373	503	687	533	666	504	750	580	654	666	616	525	487	596	844
ANKRD55	3	14	7	2	15	1	5	29	9	30	15	18	9	13	12	13	22	14
ANKRD6	1073	276	678	645	899	973	678	1671	853	1395	1042	1269	1184	892	935	1551	861	1297
ANKRD63	0	0	0	0	0	0	0	1	1	1	0	0	1	0	1	6	1	0
ANKRD65	369	226	354	481	361	1218	222	1126	388	2396	322	580	459	1044	382	2092	302	575
ANKRD7	0	0	4	6	0	0	4	5	2	2	10	1	2	2	0	0	1	1
ANKRD9	444	162	180	120	358	219	213	382	341	450	508	275	533	388	421	1169	375	394
ANKS1A	4802	402	2259	1808	5051	2159	3943	3199	6055	2318	5544	2472	6694	5190	5281	3596	3451	3734
ANKS1B	136	103	159	167	63	125	152	105	149	139	181	110	140	70	164	268	123	130
ANKS3	406	287	416	625	411	706	411	429	607	671	478	472	527	426	438	434	448	1022
ANKS4B	1	0	0	26	0	5	0	7	0	5	5	0	1	0	0	9	3	2
ANKS6	1419	311	529	555	884	594	640	1490	1086	1977	1333	1433	1548	2039	926	1681	733	2446
ANKUB1	27	0	130	17	48	2	0	111	31	0	2	44	36	0	17	4	66	5
ANKZF1	387	1128	1095	963	909	1419	558	1117	1076	1313	1017	872	1167	675	684	1073	782	984
ANLN	49	572	73	80	127	473	36	400	69	313	70	290	66	123	76	144	62	532
ANO1	4070	1115	2094	996	2226	1142	4703	1035	3620	1808	4454	1381	4634	1912	4982	1993	2942	1057
ANO10	794	329	620	248	776	914	942	747	1152	599	678	864	747	699	889	1080	678	661
ANO2	269	13	127	47	105	41	394	65	308	47	141	48	330	95	209	37	185	31
ANO3	151	2	86	18	92	101	54	76	42	56	95	58	189	68	197	174	153	213
ANO4	63	1	19	43	51	96	11	16	106	23	16	32	35	33	14	113	60	376
ANO5	193	17	258	163	143	406	423	216	218	336	268	558	313	211	250	279	191	429
ANO6	10253	1826	7672	2575	6332	2590	13329	4611	10425	3130	7957	5288	10111	4119	9954	5002	7019	3215
ANO7	21	9	15	4	23	23	27	16	51	63	31	32	34	17	29	191	31	20
ANO8	799	333	399	521	528	663	482	798	516	710	827	803	816	939	600	1110	738	1064
ANO9	489	584	288	1012	379	1170	170	1227	400	1116	596	957	601	618	325	1357	526	1337
ANP32A	1796	2595	2483	1513	2729	2558	2531	3184	3460	2889	2405	2560	2373	2591	2314	2097	1981	2071
ANP32B	2102	4463	4012	1752	2228	2119	3085	3156	3157	3548	2013	2977	1936	1903	2243	1771	2119	2008
ANP32D	0	0	0	0	0	2	0	1	0	0	0	1	0	0	0	0	0	1
ANP32E	1811	2811	2045	1037	1503	1385	1813	1480	1928	3138	1235	2418	1431	1454	1758	1764	1431	1132
ANPEP	2435	377	769	370	2950	1483	687	20401	1623	634	3289	652	2482	1678	3562	2870	5731	2883
ANTXR1	11019	6440	7011	2736	6686	3954	13941	5098	9742	6121	6691	10341	9271	13182	11218	7876	9607	7473
ANTXR2	3712	1190	2370	791	2655	1597	3358	2455	3686	2421	2872	4651	3513	3570	3918	2559	3139	1895
ANTXRL	1	0	4	0	0	3	0	2	0	2	0	0	3	0	0	0	0	3
ANXA1	17288	9192	13179	4844	10360	5753	11297	7582	8517	6155	14019	8754	7550	3517	9550	4578	14097	9141
ANXA10	0	14	4	4	3	3	3	2	2	1	0	0	3	1	1	1	0	0
ANXA11	10214	5360	5839	2401	6973	5899	6788	10571	8527	6755	9299	8382	8965	7473	8719	6313	7540	9444
ANXA13	0	6	40	0	1	0	0	2	1	0	0	0	0	0	1	0	8	0
ANXA2	21110	23566	19155	7393	26004	25552	21046	20201	25349	12923	24391	20192	16176	13815	22508	8806	17911	17320
ANXA3	3391	187	3732	1706	4643	1773	3547	2676	5210	781	4625	2019	4035	2036	3775	1503	2285	1483
ANXA4	3352	2265	4568	2422	4506	6399	3282	6543	5081	4437	3665	5618	4303	3611	3867	3049	2977	3816
ANXA5	7530	8233	9406	4887	9585	9602	10538	8065	10319	9149	8805	10748	6767	8256	10143	6108	9522	6510
ANXA6	7693	7834	8415	2890	6676	4285	9908	5151	10387	6496	7187	4980	7438	5250	8041	5479	7342	3816
ANXA7	3441	4491	3296	1749	3766	3759	3729	3741	3541	3156	2585	3093	2971	3162	3425	2487	3022	3224
ANXA8L2	660	359	313	83	520	69	220	94	888	3	549	93	374	26	413	22	409	17
ANXA9	82	23	90	80	114	168	102	118	155	226	119	139	109	86	115	334	80	88
AOAH	439	1615	350	100	853	309	164	422	734	467	770	506	791	284	487	221	781	256
AOC2	99	12	39	34	43	34	75	43	93	21	122	67	103	77	89	43	128	55
AOC3	33463	1279	21649	7564	17326	4982	31683	8714	31766	7733	25693	12008	28705	11913	28596	14726	23581	7883
AOX1	2164	253	895	351	1341	192	1023	540	1147	427	1389	556	2243	1522	2153	382	1186	530
AP1AR	651	641	643	458	681	1102	583	796	758	728	771	891	851	1019	756	799	823	880
AP1B1	3720	2587	1867	1294	4411	4877	2761	5817	4668	6822	4930	6997	5106	5366	4417	6174	3818	7229
AP1G1	3563	1741	2393	3247	3183	3879	2867	4069	3471	3724	3548	4629	3689	3535	3177	2910	3246	4652
AP1G2	1461	2290	1869	3827	1553	4492	941	2987	1910	3646	2940	2749	2798	2443	1558	4021	2160	4262
AP1M1	1673	1346	1200	566	1610	1448	1509	1783	1983	1324	2003	1628	1889	1345	1856	1279	1549	1078
AP1M2	512	374	515	357	776	1784	226	1440	531	1652	722	1660	609	1210	701	1596	368	1337
AP1S1	232	358	268	171	440	703	293	788	394	1011	290	636	183	413	313	459	244	386
AP1S2	598	1240	1481	690	1351	799	1879	951	1263	870	1025	836	903	590	1060	384	1065	360
AP1S3	303	275	275	157	333	399	234	341	317	252	456	331	336	237	312	501	385	641
AP2A1	2992	1885	1909	848	2966	2322	2508	2282	3346	2642	3635	3109	3818	3842	3133	3238	2880	2859
AP2A2	3033	1123	1853	1435	3268	2852	2727	4162	3609	4651	3542	3970	4162	4596	3526	6525	2770	4360
AP2B1	6892	3381	4221	1773	6989	7524	7678	7269	9152	9802	7238	8337	8221	6186	7853	7444	6511	10200
AP2M1	7526	9412	6983	3118	7829	6786	9372	7433	10561	9999	7857	8088	7740	6628	8197	6377	7306	6588
AP2S1	379	827	427	233	495	492	465	479	525	553	405	567	293	412	346	215	354	302
AP3B1	1345	1431	1057	543	1474	1554	1450	1608	1717	2051	1392	1531	1591	1673	1626	1682	1313	1314
AP3B2	14	52	35	1	15	82	5	110	17	36	19	51	27	47	28	51	32	103
AP3D1	5946	2604	2606	2000	4059	5534	3373	5649	5289	6028	6329	7335	6578	8226	5250	7656	5217	8615
AP3M1	943	1545	1209	568	1510	1539	1661	1625	1822	1662	1310	1585	1370	1473	1598	1410	1171	1382
AP3M2	304	600	886	481	788	622	1015	464	1009	608	595	712	831	454	655	564	619	443
AP3S1	666	1921	1261	843	959	1049	1158	911	1010	1552	719	1168	607	861	857	680	702	829
AP3S2	37	14	5	12	14	16	31	15	22	30	17	46	7	30	24	27	13	31
AP4B1	321	564	694	447	507	497	449	679	697	926	632	469	550	594	422	476	593	268
AP4E1	421	477	531	369	642	536	568	553	754	533	683	570	661	493	669	540	518	422
AP4M1	220	244	483	258	425	436	341	414	480	515	423	421	445	343	405	589	310	342
AP4S1	131	145	234	106	182	260	236	198	189	203	190	189	169	108	215	147	174	155
AP5B1	3166	606	413	243	1297	1126	680	1680	1479	1366	2702	1916	2093	1837	1597	1359	2229	2550
APAF1	558	470	795	542	921	746	817	877	1122	654	1363	1204	1177	697	1188	968	1061	816
APBA1	347	283	192	225	319	189	314	736	382	783	253	515	453	614	404	584	266	360
APBA2	484	671	291	167	223	70	359	649	397	391	365	277	564	465	342	292	439	313
APBA3	331	508	363	210	419	401	317	494	475	535	588	469	513	560	381	477	467	558
APBB1	1847	441	1168	484	1306	623	1521	1282	1909	1230	1438	978	1956	824	1502	1161	1374	662
APBB1IP	281	1666	598	268	1009	737	241	755	692	891	992	862	815	401	682	394	1152	338
APBB2	3525	669	2296	1245	2649	1493	4285	1628	3730	2320	3444	2809	3401	3242	3801	2770	2687	3637
APBB3	580	334	803	811	495	453	390	473	541	923	842	465	957	494	510	533	855	548
APC	1677	641	1246	974	1714	1112	2471	1466	2488	1970	2290	1730	2280	1514	2311	1807	1519	1449
APC2	168	37	72	32	101	51	89	94	128	102	132	188	172	133	107	100	134	185
APCDD1	1180	367	787	361	1326	823	2231	967	1720	295	945	1810	1371	1619	1588	1008	1433	988
APCDD1L	9	18	0	0	1	0	1	0	7	6	0	6	6	12	0	0	6	0
APCS	2	4	0	1	0	0	13	3	0	0	0	1	0	0	0	0	12	1
APEH	1573	1662	1380	950	2251	3020	1371	3048	2200	2395	2247	2783	2185	2625	2136	3905	1522	3610
APEX1	1935	2575	2005	1605	2245	2943	2047	2824	2429	3230	2100	3137	2247	2848	2012	1973	1955	2844
APEX2	410	644	345	259	547	780	435	661	565	791	520	586	593	554	573	637	439	646
APH1A	4292	3281	3064	1544	3990	4671	4078	4499	4859	6540	3627	4725	4037	4623	3425	3742	2806	4070
APH1B	429	294	668	241	911	546	792	675	916	467	720	1105	877	442	1031	503	528	596
API5	2739	2862	2882	1441	3141	3974	3166	3218	3235	3234	2865	3848	2942	2943	3289	3637	2702	3009
APIP	343	624	570	322	745	1117	519	555	637	609	580	447	452	391	651	445	252	241
APITD1	12	31	75	49	30	60	26	62	35	89	18	35	14	17	35	32	3	49
APLF	64	59	109	75	93	169	164	100	82	103	98	81	113	112	93	128	98	129
APLN	1168	91	579	175	592	325	4652	107	3622	113	4275	819	2055	163	1296	152	1626	120
APLNR	912	142	1016	537	1384	553	1753	710	2015	830	576	1409	2016	2203	1036	630	1184	415
APLP1	139	96	63	12	104	113	88	55	173	240	297	381	121	90	107	101	134	65
APLP2	46161	8093	23100	12787	44755	67401	36376	87142	61678	92482	55509	56497	54540	49595	53833	61107	40548	70816
APOA1	17	11	22	18	39	16	46	15	20	4	20	16	30	0	11	4	44	10
APOA1BP	729	1617	846	504	1088	2539	763	1248	1127	2043	931	1205	741	993	942	1979	709	1008
APOA2	10	10	5	1	5	3	35	8	7	1	0	2	4	0	0	0	82	4
APOA5	0	1	0	0	4	5	0	0	1	0	3	1	8	0	11	1	8	1
APOB	24	14	18	11	10	8	57	17	24	6	14	42	33	15	25	17	35	11
APOBEC2	37	2	21	9	12	11	19	20	9	149	17	7	3	21	12	22	19	11
APOBEC3A	181	204	216	35	223	37	7	10	104	8	274	36	71	24	116	15	1372	42
APOBEC3B	80	197	35	59	80	207	1	3	12	53	7	64	12	27	22	17	151	138
APOBEC3C	414	1558	477	176	593	1112	443	765	528	690	506	750	402	433	440	529	427	511
APOBEC3D	58	518	158	78	163	283	81	114	168	217	119	114	128	90	97	146	145	177
APOBEC3F	107	473	208	100	244	348	203	268	243	357	213	279	245	214	165	239	223	285
APOBEC3G	223	3195	427	205	657	731	379	478	518	490	410	432	383	275	424	346	345	246
APOBEC3H	28	266	59	100	40	134	12	68	25	68	10	49	15	5	11	46	13	55
APOBEC4	21	0	242	26	56	9	0	82	22	1	4	27	42	4	18	2	44	9
APOBR	837	390	562	293	1018	1053	370	939	1291	723	1864	1116	1207	485	1336	452	1654	446
APOC1	1184	8415	1767	1093	7184	7540	861	2453	3745	2491	1327	1761	680	1204	1856	275	1709	907
APOC3	5	6	5	10	3	0	39	8	6	1	0	5	5	0	0	0	42	6
APOD	757	899	660	235	535	698	550	1565	708	524	374	616	805	701	1341	665	489	1340
APOE	5159	18874	3637	1764	17939	14440	2407	7254	17031	12782	2773	7581	2799	6872	5499	1821	8443	5993
APOF	2	0	0	0	0	0	0	0	1	0	0	2	0	1	0	0	7	0
APOH	87	14	26	32	123	215	68	245	87	113	52	230	33	24	32	33	126	112
APOL1	4293	6111	1955	719	3552	2142	4430	2039	4335	2958	2985	2486	3242	1976	3101	1359	2542	1943
APOL2	1201	2311	979	561	1397	1090	1213	855	1479	1818	1371	1121	1189	733	976	449	1163	932
APOL3	1697	2001	2396	1130	3222	900	4849	1092	5063	1213	2498	1233	3018	689	2058	592	1943	481
APOL4	652	1784	228	192	765	880	419	606	242	298	535	694	518	364	967	402	671	396
APOL5	0	0	0	0	0	0	0	0	0	4	0	0	0	0	4	0	0	0
APOL6	5168	5873	2429	1148	4641	3633	3296	2577	4411	3355	3204	3416	3768	3055	4064	1808	3462	3055
APOLD1	12318	223	2527	514	2377	228	5521	1323	493	249	2903	1384	2143	771	5298	477	2960	1522
APOM	415	250	277	162	311	372	303	405	383	380	372	464	419	524	359	482	354	610
APOO	65	357	173	171	108	211	63	151	99	164	74	114	53	95	106	160	107	122
APOOL	390	385	458	298	625	901	660	546	720	712	564	666	724	765	610	920	391	716
APOPT1	149	454	467	300	305	454	340	392	380	508	245	370	265	267	327	223	209	294
APP	56497	13709	22741	10251	37069	33024	63193	30263	68897	31952	46085	52583	48192	30937	43441	26229	44349	60149
APPBP2	1010	811	1458	862	1607	1772	2074	1715	1973	1655	1683	1926	1900	1802	1795	1960	1384	1765
APPL1	2421	1148	2168	1115	2572	2163	3535	2515	3042	1862	2669	2707	2972	1993	2891	2653	2186	2111
APPL2	1092	875	1739	730	1552	1094	1122	1501	1366	1082	1249	1169	1475	1156	1335	897	1061	929
APRT	458	1191	595	357	551	772	392	965	504	887	416	1225	364	469	399	494	455	773
APTX	299	440	504	368	466	561	461	584	531	587	460	486	382	379	381	483	373	441
AQP1	63430	2480	18985	8993	40411	27440	60717	74854	58825	61573	38925	35778	38451	42512	42633	8699	30966	11170
AQP10	9	1	4	0	14	8	2	8	11	0	0	0	8	0	10	2	12	0
AQP11	8	35	29	39	18	36	15	21	22	43	23	28	19	24	15	29	18	43
AQP12B	0	0	0	0	0	0	0	0	1	1	0	0	0	0	0	0	0	0
AQP2	2	0	3	3	1	119	1	24	0	10	1	11	3	12	8	10	8	24
AQP3	5744	578	2080	3445	3058	8343	672	60718	1871	22066	2709	13542	3323	26060	3641	21144	2144	32615
AQP4	12250	15	3946	2931	11494	14286	8075	10166	12434	7540	11374	11727	14055	19293	11204	4486	6453	4502
AQP5	289	1	190	1102	217	4852	657	1666	506	829	268	54	281	1872	499	1236	66	688
AQP6	1	0	1	30	2	28	1	14	0	12	0	38	1	4	0	7	3	17
AQP7	23	0	34	123	30	42	30	262	28	189	36	117	82	104	33	151	40	401
AQP8	4	0	0	0	1	7	0	0	2	0	6	0	0	0	1	1	1	0
AQP9	482	194	94	67	839	921	132	885	297	96	1224	283	514	361	584	90	3320	266
AQPEP	10	1	4	1	12	1	12	5	8	5	5	6	13	17	18	8	10	2
AQR	929	861	977	560	1255	1487	1365	1208	1608	1142	1326	1512	1430	1197	1428	1212	1211	1622
AR	447	35	632	228	486	294	953	333	1172	366	729	503	1009	416	1043	1013	611	418
ARAF	2091	1489	1529	1326	2266	3694	1603	2690	2628	3139	2793	2807	2812	3299	2196	4279	2167	3777
ARAP1	7579	3404	5827	6378	9817	6997	4722	10158	10425	7018	11904	10768	15630	14102	11037	8822	10044	13021
ARAP2	3935	1927	1725	699	2004	1040	1698	1351	2178	1597	2904	1741	3182	1277	2063	905	2712	1671
ARAP3	2208	454	2315	1278	2583	1172	4232	1151	4165	817	4817	1634	5591	1485	2320	1497	3529	791
ARC	2812	49	196	88	1889	143	933	86	706	88	1623	485	591	119	674	619	2041	463
ARCN1	4202	3295	3565	1655	3916	6631	4723	4970	4834	4924	4302	6460	4617	5525	4845	5299	4560	5168
AREG	699	29	184	79	226	41	48	486	30	96	541	1408	82	84	204	1015	472	3265
ARF1	13029	9833	9037	5147	10558	17086	9617	12851	12046	15278	11096	12309	10076	14242	11312	9295	10313	13049
ARF3	7298	2967	4080	2380	5514	5376	5260	6018	6744	6005	5855	7787	5619	5091	6552	5246	5678	6878
ARF4	4432	4892	4729	2394	4185	9016	3996	5807	4106	4924	3985	7306	2971	5053	4024	6858	4139	6353
ARF5	1165	1779	1874	1108	1510	2832	1513	2333	1704	2417	1364	2094	1250	1409	1252	1476	1205	1471
ARF6	7175	5549	3168	1786	4008	3833	3876	4521	4182	5080	4622	4413	4101	3660	4215	3526	4963	5013
ARFGAP1	1676	1239	1514	2059	1623	2960	1288	2123	1967	3554	2496	2600	2352	2911	1555	3587	1926	2866
ARFGAP2	2378	1803	2376	1522	2748	2794	2425	3054	4009	4429	2957	3022	3217	2876	2655	3120	2158	3259
ARFGAP3	2276	1762	1401	698	1399	3541	1493	1970	1438	1866	1381	2769	1287	1733	1401	1505	2233	2155
ARFGEF1	2423	1914	1745	1067	2630	2624	2469	3458	2856	3392	2853	3212	2933	2991	3051	2845	2409	4046
ARFGEF2	2591	1581	1447	1362	2095	3184	2174	2253	2669	2900	2680	3187	2864	2662	2980	3327	2148	4681
ARFIP1	424	786	1201	711	1358	1604	1418	1331	1312	1605	1099	1879	1134	1094	1311	1503	784	1134
ARFIP2	1314	702	838	863	960	1198	801	1512	930	1888	1095	1452	1074	1220	851	1244	903	1668
ARFRP1	600	835	836	525	793	999	944	882	1075	2773	887	875	725	916	741	1402	929	1411
ARG1	16	4	6	2	8	13	11	8	3	3	26	9	6	0	10	2	27	7
ARG2	573	545	727	402	583	809	550	582	592	614	679	719	557	520	735	1071	587	1470
ARGLU1	5563	2380	6642	5279	3146	4039	3451	3286	3160	2020	4802	3441	5924	3177	2399	2774	3814	4024
ARHGAP1	2717	1655	2453	1291	2677	3650	3993	3877	3618	3971	3390	4904	3662	4513	3526	4194	2814	4627
ARHGAP10	801	322	749	305	713	591	1072	952	756	1554	588	629	707	672	902	629	681	535
ARHGAP11A	189	707	82	110	183	295	103	237	136	233	150	290	179	176	212	111	118	306
ARHGAP11B	11	43	6	13	26	22	13	29	2	8	13	27	20	21	14	22	22	44
ARHGAP12	1658	772	1382	1152	1543	2106	1754	1997	1723	2348	1707	1947	1777	1163	1759	1361	1020	1499
ARHGAP15	254	1475	556	318	587	487	364	422	469	453	314	405	235	321	290	238	455	219
ARHGAP17	1754	869	1263	929	1840	1482	2434	1604	2283	1837	1954	2290	2172	1821	1999	1596	1892	1392
ARHGAP18	2296	2224	3272	1641	4687	3420	4229	2772	5064	1397	3223	3150	3787	1499	2713	1531	2606	1799
ARHGAP19	337	383	352	209	524	335	615	523	617	445	521	409	497	389	496	386	360	313
ARHGAP20	707	71	460	282	484	269	1009	577	869	618	949	761	1185	550	1099	880	639	494
ARHGAP21	6748	1392	2825	1874	3883	2434	4904	2584	5053	2324	5204	3389	5292	2846	5723	2521	4330	3299
ARHGAP22	93	153	76	56	174	82	47	179	218	164	160	222	182	206	101	69	118	80
ARHGAP23	17302	1405	1690	716	3928	1739	6701	2317	7570	1465	8698	3486	9800	4832	6202	3948	8154	4952
ARHGAP24	1242	192	1349	518	1431	828	1431	798	1642	740	1287	899	1440	1059	1327	691	890	812
ARHGAP25	665	1683	929	466	1688	1247	1399	1019	2024	1123	1792	966	2004	855	1358	696	1333	421
ARHGAP26	1414	867	766	403	1251	1073	1415	1399	1543	1246	1675	1181	1675	915	1568	1672	2075	1673
ARHGAP27	2191	1060	1181	1097	1604	1437	1352	2898	2069	1781	2886	2606	2479	1874	1673	1730	2091	2548
ARHGAP28	709	203	557	323	621	280	992	259	944	300	800	466	839	630	972	481	566	314
ARHGAP29	3544	326	5038	2495	5746	2556	11750	2351	8467	2607	4996	4063	7072	2044	5891	1694	3719	1333
ARHGAP30	1526	3190	1120	507	2658	1735	875	2287	2573	2220	3373	2330	3076	1515	2648	1363	3178	1117
ARHGAP31	7947	867	2065	1160	5753	2759	7826	4832	8139	3340	7655	6590	8583	4068	7058	3872	5297	2478
ARHGAP32	2068	290	1091	960	1089	1711	894	2327	1199	1734	1693	1718	1856	1510	1743	2494	1403	3095
ARHGAP33	622	467	376	301	311	387	267	321	282	351	484	340	763	328	301	610	566	395
ARHGAP35	5529	1334	2234	1267	4180	2463	4286	3071	5718	5539	4991	5474	6408	5773	5559	4711	3120	2854
ARHGAP39	377	83	435	677	376	331	114	763	329	868	278	568	751	699	405	574	481	1436
ARHGAP4	2337	3014	2078	1757	1772	1293	642	1696	2382	1797	3744	2104	2912	1275	1281	1138	3100	1318
ARHGAP40	15	1	29	2153	20	774	4	985	28	1209	18	11	18	441	11	514	51	852
ARHGAP42	1462	187	1702	544	609	644	1421	1429	981	548	748	1050	738	854	1044	666	821	1114
ARHGAP44	2720	154	1660	790	2334	2247	1310	2781	2525	575	3000	2979	2646	2213	3047	1641	1501	1437
ARHGAP5	4493	1330	3728	2245	3489	3224	4419	2880	4399	3282	4040	3935	4881	2966	4829	3800	2974	5145
ARHGAP6	2009	100	1614	670	1235	443	2003	555	1808	245	1763	782	1981	450	1859	891	1500	1284
ARHGAP8	0	0	0	1	1	1	1	1	0	5	1	6	0	2	0	2	0	6
ARHGAP9	659	2901	723	359	764	694	252	884	844	944	1722	860	1108	422	668	474	1965	735
ARHGDIA	9606	6087	4611	2181	5468	5296	5568	5591	6716	5611	8269	5957	7091	5406	6360	6769	6621	6909
ARHGDIB	3997	9876	5729	5274	5074	5652	4365	6938	4857	11358	4354	5478	3872	3099	4202	3640	4780	4021
ARHGDIG	17	0	2	0	10	3	3	7	9	19	10	11	11	5	2	9	19	10
ARHGEF1	6416	6542	4269	4183	5028	5031	3377	6187	5467	5736	9572	5295	8656	6993	5104	6472	7262	5359
ARHGEF10	3333	289	1732	719	2690	1238	4519	842	5126	894	4278	2093	4652	1165	3676	1403	3450	1176
ARHGEF10L	1806	578	1063	668	1562	2023	1247	2149	1979	2860	1943	1612	2356	1962	1997	2566	1653	1670
ARHGEF11	3749	1001	1862	1362	3481	3480	2915	2900	4644	3159	4478	3387	4555	3977	4252	5076	3275	4094
ARHGEF12	15072	2356	9326	4879	8679	8329	16158	8174	14458	8645	11644	10162	13049	8950	11949	11965	10847	13185
ARHGEF15	1367	110	1911	1071	2281	627	4286	782	4200	555	2273	1202	3434	1038	2040	558	2089	432
ARHGEF16	289	210	127	605	229	1179	74	712	290	950	416	694	366	1042	214	1960	251	1643
ARHGEF17	9789	631	8010	3785	6206	4496	8632	5505	9866	5935	10339	6705	12055	8685	8741	10258	8001	8940
ARHGEF18	2532	940	1256	818	2437	1821	1742	3859	3072	3009	3385	2643	3360	3289	2988	3380	2443	3486
ARHGEF19	305	413	292	944	460	2286	331	1446	442	3263	410	981	565	2066	467	3362	319	2946
ARHGEF2	4788	1543	3974	11592	5935	10275	4370	6493	7424	5204	8154	4802	7752	7475	5724	7189	4932	6117
ARHGEF25	731	362	1562	633	543	388	1179	395	975	444	1030	568	1004	569	721	443	943	368
ARHGEF26	2599	181	1958	833	2776	650	2263	967	3670	943	4836	1355	4388	542	3464	840	2030	773
ARHGEF3	3460	1865	1617	843	2194	1364	2898	2068	2531	1541	2444	2109	2424	1097	2214	1486	2230	2233
ARHGEF33	15	8	57	29	29	16	32	31	23	31	42	30	45	31	32	24	24	31
ARHGEF35	509	616	302	119	372	438	230	687	364	424	425	560	371	444	455	936	349	894
ARHGEF37	962	57	856	405	964	232	1349	507	1268	1223	819	408	1317	623	1355	1031	828	592
ARHGEF38	146	2	278	710	262	1518	14	444	230	985	321	678	372	941	288	621	233	591
ARHGEF4	686	147	383	132	477	91	326	94	603	44	1100	171	793	142	418	20	241	32
ARHGEF40	5251	534	2233	1637	3412	1801	3930	2752	5118	2656	5004	3219	6972	3896	4515	4446	4709	3297
ARHGEF5	768	485	470	196	614	768	273	732	551	738	872	835	499	530	537	1010	1001	2795
ARHGEF6	2339	1889	2903	1214	2692	2633	3214	2515	3652	1525	3517	2060	3994	1296	2913	1610	2560	1021
ARHGEF7	2073	882	1749	1566	1793	1671	2251	2280	2312	2509	2439	2095	2713	2182	2390	2284	1941	2020
ARHGEF9	829	626	825	648	876	967	1123	1049	1175	1587	940	1264	1085	1159	1086	1075	799	1491
ARID1A	7436	2133	2412	2072	4455	5686	4290	5430	6074	6622	7001	5948	7479	8343	5810	11801	5669	11233
ARID1B	7580	1717	2333	1402	3500	3530	3526	3631	4892	3344	5066	5606	6268	3960	5303	7232	4514	6441
ARID2	1179	555	787	752	1141	964	1149	1057	1372	1315	1018	1056	1470	1199	1285	1205	1009	1445
ARID3A	159	185	138	78	311	165	193	379	413	294	449	294	453	378	420	337	312	244
ARID3B	899	612	244	215	385	412	276	560	479	590	712	544	621	483	450	432	592	581
ARID3C	3	0	0	0	1	2	2	0	0	1	0	4	2	2	0	0	8	1
ARID4A	979	732	1355	1027	1370	1208	1548	1406	1740	1389	1474	1427	1433	1012	1478	1302	999	1543
ARID4B	4459	1846	1897	1414	2219	2716	2666	2177	2545	2584	2485	2809	2594	1730	2660	3585	2745	2649
ARID5A	8474	1343	1342	414	1180	472	871	765	812	770	3870	1061	1485	1409	1636	944	3754	1780
ARID5B	8773	1497	2127	998	1715	1250	1822	2237	2093	1759	3907	3172	2018	3850	2461	2097	4084	4531
ARIH1	3972	1454	1899	1255	1953	2077	2029	2121	2214	2134	2290	2827	2546	2260	2420	1992	2667	3237
ARIH2	2876	1600	1985	1382	2393	2097	2388	1964	2850	2164	2702	2377	2714	1749	2443	2874	2277	2244
ARL1	1229	1980	2039	1167	2116	3111	2038	2209	1803	1622	1413	2755	1595	1822	2002	1682	1434	1367
ARL10	70	47	64	36	71	43	138	83	133	61	109	77	188	104	144	115	117	58
ARL11	43	165	109	39	247	268	60	252	204	149	234	182	134	126	216	61	183	56
ARL13A	6	7	10	9	7	6	3	6	4	8	4	8	4	4	5	16	3	7
ARL13B	993	468	791	328	676	655	869	500	678	340	740	582	842	479	818	666	1080	835
ARL14	1	6	0	0	0	0	1	2	0	1	3	1	0	1	0	1	15	0
ARL15	521	482	324	215	452	359	1347	486	697	687	556	619	393	551	519	598	630	423
ARL16	310	519	503	514	450	730	439	502	414	634	363	428	289	392	304	523	313	479
ARL17A	83	83	108	86	82	136	85	99	130	156	145	137	102	126	65	61	111	274
ARL2	229	200	307	153	226	230	320	198	316	272	189	175	205	203	208	172	176	196
ARL2BP	1933	2135	2194	1303	2398	2562	2953	2083	2626	1943	1919	3003	2179	1579	2210	1329	1680	1842
ARL3	401	453	715	275	527	534	691	580	600	496	357	524	442	351	500	392	378	390
ARL4A	747	461	542	391	616	598	773	719	636	633	613	866	488	347	505	484	629	589
ARL4C	4089	3849	1678	761	2435	882	906	2443	1512	1539	2620	5251	3127	3170	2042	2291	2168	4014
ARL4D	1024	309	386	195	513	211	348	160	383	125	160	354	199	180	346	81	338	152
ARL5A	1631	1674	1824	989	1686	1716	1671	1659	1784	1551	1567	2014	1688	1562	1697	1441	1367	1260
ARL5B	2950	637	456	301	664	672	567	557	473	533	1663	1188	776	601	1083	719	1608	1460
ARL5C	0	1	2	0	1	0	0	0	1	1	2	0	1	2	0	1	3	1
ARL6	172	144	376	111	316	167	282	122	292	83	235	148	205	75	273	123	153	84
ARL6IP1	4703	5797	3433	2236	5727	7514	5307	5593	6053	4942	4162	6922	4253	4334	5089	3702	4619	3954
ARL6IP4	1554	2825	2389	1425	1871	3198	1843	2049	2327	2666	1783	1917	1448	1445	1576	1465	1557	1396
ARL6IP5	6282	5787	4762	2085	5700	4945	5406	5864	6146	5362	3538	6077	3829	3813	5090	4731	4489	4935
ARL6IP6	572	833	656	469	766	880	716	602	739	366	643	638	622	359	700	560	553	681
ARL8A	1668	713	1137	662	1378	1202	1224	1216	1709	1500	1559	1485	1299	1326	1268	1481	1221	1233
ARL8B	3866	2284	2875	1332	3943	4164	3241	3752	3599	3091	3550	4945	3338	3145	4016	3958	3224	4274
ARL9	0	16	8	2	3	4	0	4	2	0	5	6	2	0	2	1	3	1
ARMC1	607	1426	1039	614	1120	1299	1187	1234	1059	1190	890	1147	847	864	1025	787	690	1126
ARMC10	653	1023	1126	511	1273	2146	1140	1217	1180	1318	985	1219	933	985	1200	1804	952	950
ARMC12	9	2	13	9	1	2	0	2	2	1	13	4	5	11	3	1	4	34
ARMC2	145	83	332	71	179	79	96	174	145	57	135	103	164	27	168	112	158	128
ARMC3	123	0	855	70	364	71	3	389	153	99	8	169	282	6	136	78	284	137
ARMC4	89	36	549	76	256	44	29	277	116	28	35	142	243	20	122	18	195	13
ARMC5	1034	253	356	360	403	630	450	509	514	413	885	795	733	680	602	514	662	781
ARMC6	500	693	367	347	805	848	506	1022	922	967	731	899	913	847	743	779	734	627
ARMC7	646	300	299	128	431	506	329	541	538	823	485	469	488	464	394	592	432	717
ARMC8	1213	1057	1000	612	1130	1122	1205	1118	1366	1036	1353	1209	1115	836	1282	1174	1162	811
ARMC9	220	84	196	158	308	915	147	981	264	528	292	261	355	642	287	334	227	375
ARMCX1	454	202	1140	516	729	507	916	458	1047	477	692	512	777	658	967	656	579	293
ARMCX2	505	379	1160	689	925	1570	785	640	1308	966	948	625	1085	1246	998	1457	853	536
ARMCX3	1238	1550	2277	1384	2199	3979	2804	1753	2790	2209	2364	3521	2483	2808	2414	2805	2298	2748
ARMCX4	964	104	865	819	561	649	829	651	753	467	855	867	840	729	636	794	669	689
ARMCX5	189	278	284	368	284	651	286	351	304	282	219	333	328	389	312	296	165	391
ARMCX5-GPRASP2	8	15	26	10	25	20	23	21	21	22	20	16	12	24	25	33	32	36
ARMCX6	246	748	600	579	546	1381	478	563	770	741	478	705	560	534	550	733	405	494
ARMS2	0	0	0	1	0	0	0	0	1	0	1	0	2	0	0	1	0	1
ARNT	2634	1126	2469	1527	3114	2645	3621	2469	3472	2437	3411	3025	3472	2842	3471	3069	2601	2418
ARNT2	1382	139	630	220	1120	563	1105	658	1192	318	1177	1068	2659	1245	1300	1269	1020	842
ARNTL	614	523	764	381	310	327	125	261	828	1122	789	1036	1121	1305	286	667	446	823
ARNTL2	411	1209	66	74	137	171	165	193	77	133	120	299	88	160	139	98	224	294
ARPC1A	1409	1540	2719	1130	2341	2788	2400	2012	2522	3147	1994	2472	1820	1729	1830	2649	1616	1496
ARPC1B	4826	6727	3590	1933	5930	6919	3437	9317	6113	7140	6513	8000	4644	5318	5550	5224	5879	5450
ARPC2	5052	11105	6060	2352	7244	7346	5705	7780	7006	5598	6404	7019	5016	4255	6036	3989	5925	4466
ARPC3	1921	7073	3723	3145	3545	4717	2503	3516	3027	2646	2548	4052	1852	1695	2338	1423	2646	1829
ARPC4	909	1776	1324	569	1598	1639	1423	1735	1574	1632	1242	1621	862	1071	1334	933	1326	1134
ARPC5	4337	9722	6314	3614	10206	12276	7134	7226	6791	5006	7221	7240	6212	7381	7127	5202	5649	4254
ARPC5L	2051	1724	800	447	717	1034	641	1010	731	1219	811	922	560	782	602	537	655	1117
ARPM1	59	79	32	30	56	53	32	59	40	58	73	53	56	90	50	48	97	40
ARPP19	6377	4793	4691	2288	5620	4443	6675	4464	6599	4765	5392	6204	5443	4067	5913	3927	4455	5619
ARPP21	0	0	2	0	1	0	10	0	1	5	2	3	2	0	0	0	2	1
ARR3	6	4	12	10	7	9	4	14	13	6	7	3	12	10	13	6	2	13
ARRB1	7045	409	4451	2203	8048	2585	7281	5095	12891	4684	9674	5737	11163	4149	10060	2729	5702	7144
ARRB2	2055	2225	1875	1168	2731	3355	878	2276	2511	1863	3712	2153	2290	1680	2366	2185	3473	1781
ARRDC1	854	871	960	1184	1107	1288	657	1911	1152	1431	1323	1318	1129	1146	980	1686	937	2001
ARRDC2	2106	812	1928	1118	2098	948	2456	1686	1750	1548	1651	1181	3251	1415	1521	1039	2057	1252
ARRDC3	12729	2434	6120	4834	6862	5500	3147	7995	3138	8209	6550	9177	4488	5600	4504	16763	5597	8191
ARRDC4	1544	537	1255	705	1965	2282	948	1496	1090	677	1467	1820	1071	837	1817	570	1040	672
ARRDC5	0	22	1	3	4	1	0	4	8	6	6	5	3	3	3	1	10	0
ARSA	1221	1525	675	529	1300	2776	787	1591	1215	1541	1659	1962	1633	1381	1072	1424	1465	3224
ARSB	702	601	384	176	830	827	667	788	1007	927	815	1022	975	1026	1239	959	692	771
ARSD	1859	536	1090	800	3103	5915	1679	4741	3669	9313	1817	2027	2583	2792	3486	14497	1990	7751
ARSE	55	9	37	93	95	159	25	316	80	1708	57	336	99	264	109	262	37	787
ARSF	5	0	14	3	2	2	1	0	8	0	5	0	6	0	10	1	5	0
ARSG	191	199	106	40	194	170	135	204	210	207	310	279	227	323	193	348	270	133
ARSH	1	0	0	2	0	18	0	1	0	3	0	0	0	0	0	7	0	7
ARSI	555	233	207	75	302	130	492	166	419	192	374	218	285	286	348	400	357	236
ARSJ	983	131	242	260	320	399	396	325	542	385	630	618	558	374	588	1329	490	1676
ARSK	167	120	261	127	221	206	222	145	304	287	194	240	276	199	243	310	158	233
ART1	18	0	4	0	8	0	30	3	25	0	2	4	2	0	0	1	21	8
ART3	8	6	111	39	4	7	24	3	16	0	15	0	4	4	5	3	4	1
ART4	33	11	16	13	107	54	221	98	358	105	152	91	174	76	132	79	114	47
ART5	5	2	12	4	2	7	14	8	23	2	3	4	15	11	8	11	5	9
ARTN	28	120	43	19	5	12	29	29	19	31	20	28	7	20	8	11	32	28
ARV1	191	427	342	270	324	483	287	352	354	397	236	333	253	377	284	258	162	305
ARVCF	1376	129	1318	865	1427	1018	968	854	1555	1547	2691	1458	2485	1339	1350	2283	1730	1359
ARX	10	17	80	27	45	3	0	40	32	1	2	21	80	71	23	8	23	25
AS3MT	0	1	0	1	2	0	1	1	4	3	6	2	3	3	1	3	3	1
ASAH1	9865	5827	6256	2792	18573	19136	7324	12596	16574	15004	13469	21986	12130	9248	15636	12477	8058	11902
ASAH2	0	21	16	12	9	35	7	28	15	17	14	33	12	19	10	28	17	19
ASAH2B	0	6	9	5	11	13	9	4	10	3	9	20	14	4	9	8	11	15
ASAP1	4706	1969	1732	712	2187	1249	3940	2166	2781	1338	3362	2018	3026	1924	3140	1782	3079	1699
ASAP2	2297	552	1063	853	1394	917	2948	1215	2529	927	2101	1129	2693	1085	2197	2680	1922	1745
ASAP3	1561	391	682	1064	1479	1962	1268	1392	1725	1431	1615	1189	1926	2169	1774	2036	1212	2150
ASB1	1164	498	1013	456	1146	799	1293	1138	1547	1328	1184	935	1645	1230	1476	1401	1041	996
ASB11	10	0	12	1	5	7	3	4	2	0	12	19	1	0	3	3	15	1
ASB12	6	0	2	7	2	1	7	2	4	2	5	5	7	4	3	6	0	0
ASB13	664	416	398	184	832	702	684	1047	899	911	582	686	938	799	875	518	625	510
ASB14	218	108	209	106	203	188	277	239	233	162	263	275	298	251	289	273	222	249
ASB15	3	0	3	0	0	0	1	0	1	0	0	0	0	0	0	0	0	0
ASB16	67	65	95	89	91	141	58	121	150	179	140	145	137	102	97	147	94	134
ASB18	0	0	2	0	0	0	1	0	1	0	0	0	0	1	0	0	0	0
ASB2	144	347	418	117	200	144	511	215	280	152	120	180	210	193	326	156	437	90
ASB3	9	36	17	26	12	35	18	36	21	41	27	21	12	30	41	40	15	46
ASB4	5	0	69	21	1	190	17	15	24	22	6	13	33	14	11	81	11	83
ASB5	1	0	60	4	4	4	46	32	4	0	1	19	7	1	7	4	18	3
ASB6	1505	715	748	389	899	795	817	979	1076	1268	976	1125	1080	1131	1005	1105	1122	1413
ASB7	674	403	447	276	552	403	550	607	666	583	512	657	708	561	705	434	436	567
ASB8	405	630	719	444	780	806	788	785	993	973	642	789	714	680	753	635	597	506
ASB9	191	59	165	101	213	178	259	112	281	152	172	228	233	52	162	34	169	265
ASCC1	622	802	696	289	847	846	864	957	945	690	682	761	612	599	704	565	668	895
ASCC2	1766	1517	1310	1158	1740	5794	1379	3230	2124	2959	2076	3270	1978	2157	1786	2497	1954	2460
ASCC3	1145	1413	746	473	1074	1996	930	1363	1340	1380	1219	2002	1248	1127	1309	2102	1279	2614
ASCL1	3	3	4	2	1	0	0	0	0	8	0	578	1	0	1	0	11	2
ASCL2	6	156	22	7	56	25	7	29	48	86	46	34	52	23	18	69	16	7
ASCL3	0	0	2	1	0	0	0	1	0	3	1	0	1	1	0	0	1	2
ASCL4	0	0	0	1	0	2	0	3	0	1	0	0	1	1	0	0	0	0
ASF1A	434	641	832	472	690	917	791	552	806	744	659	623	654	414	655	504	429	470
ASF1B	23	491	65	63	87	189	25	202	42	156	93	345	32	77	66	58	87	140
ASGR1	40	56	53	54	54	66	35	53	55	43	109	56	54	28	50	21	43	17
ASGR2	12	7	29	5	11	3	13	10	13	13	41	16	22	9	17	3	43	10
ASH1L	4254	1399	2757	1551	3324	3904	4379	3245	4832	4293	3859	3963	4923	4206	4891	5891	3804	4128
ASH2L	806	1057	1352	539	1364	1205	1443	1078	1756	998	1315	1463	1327	823	1369	965	1081	1082
ASIP	0	0	1	0	3	1	0	0	4	2	1	4	5	1	0	3	3	0
ASL	673	339	609	623	902	1844	490	1655	747	1831	908	756	942	1255	740	2691	571	1602
ASNA1	832	978	678	295	979	957	617	1206	875	1226	886	1197	815	898	867	731	757	865
ASNS	386	952	618	328	346	646	425	519	454	654	331	472	355	502	265	380	423	402
ASNSD1	932	931	1010	554	1221	1350	993	972	1205	992	826	857	883	727	993	949	896	723
ASPA	144	0	238	86	148	23	94	40	105	10	105	32	126	35	169	38	107	36
ASPDH	15	2	12	5	3	17	5	4	9	3	18	26	21	11	10	17	19	18
ASPG	10	64	90	63	132	16	14	9	26	6	235	9	88	9	26	8	57	10
ASPH	7284	4255	3611	2261	7279	8836	4739	7036	5494	28832	5325	9490	6728	9623	8055	8474	4851	13931
ASPHD1	8	15	2	14	17	111	4	59	9	56	8	187	8	5	6	18	10	97
ASPHD2	63	256	30	37	117	97	39	94	60	104	73	102	95	108	83	123	57	66
ASPM	33	569	65	65	112	298	22	169	57	117	27	127	69	85	65	39	21	108
ASPN	740	1408	935	457	836	839	1801	782	1768	1904	556	2656	502	3653	1192	2098	1126	1071
ASPRV1	84	33	44	36	79	21	52	48	97	32	88	26	106	46	85	42	85	15
ASPSCR1	472	593	606	693	593	803	406	780	616	937	752	725	607	794	541	1140	515	1008
ASRGL1	471	128	354	170	500	757	460	578	489	608	479	347	500	813	374	835	555	241
ASS1	1947	2386	1017	655	1852	5204	1473	5624	1400	4186	881	2348	993	2250	1847	3292	1545	2111
ASTE1	176	353	324	155	381	292	297	319	325	329	289	268	312	183	234	295	174	228
ASTL	44	16	1	0	2	0	1	0	1	2	9	7	4	8	9	0	60	4
ASTN1	9	0	2	2	50	1	19	19	12	31	12	11	235	79	151	23	43	7
ASTN2	135	68	119	78	148	252	104	379	127	217	117	177	158	186	154	231	159	289
ASUN	211	831	476	358	337	1491	388	443	431	479	407	544	364	405	350	360	380	388
ASXL1	7031	1797	2288	2946	2846	2759	3046	2847	3846	2777	4042	3275	4698	3551	3246	3149	3859	4990
ASXL2	1212	937	701	365	1319	1046	1437	1336	1545	1029	1594	2155	2064	1470	1958	1902	1351	1929
ASXL3	56	2	20	5	16	9	69	24	29	28	83	57	60	51	33	20	54	20
ASZ1	7	0	18	17	0	0	1	4	4	7	2	6	1	1	1	0	4	1
ATAD1	1403	1443	1559	941	1585	1504	1725	1618	1933	1349	1529	2358	1469	1324	1588	1348	1240	1930
ATAD2	481	1128	474	644	619	674	515	1866	516	1125	474	894	542	497	634	493	460	1333
ATAD2B	501	636	562	589	568	701	645	662	682	650	637	767	653	641	617	814	570	897
ATAD3A	471	388	375	336	448	955	322	593	537	905	478	626	561	583	478	1064	444	988
ATAD3B	383	261	347	859	309	659	227	405	324	464	403	399	504	529	274	657	481	821
ATAD3C	124	63	103	241	71	380	41	343	153	150	161	132	148	303	67	305	69	365
ATAD5	70	160	131	90	71	195	80	97	83	108	58	94	96	75	56	93	81	120
ATAT1	127	105	228	351	132	250	155	132	205	283	166	216	172	272	142	210	174	388
ATCAY	0	6	0	0	1	0	2	0	0	0	0	1	3	0	0	0	3	0
ATE1	648	221	429	222	485	440	771	461	628	313	613	756	684	486	711	589	424	531
ATF1	789	880	969	543	955	719	966	797	1005	621	869	941	803	639	819	715	881	848
ATF2	1441	1613	1668	917	1643	2362	1776	1566	1722	1530	1593	2114	1640	1582	1561	2004	1480	1907
ATF3	9074	1988	5372	1534	7814	774	2369	3219	833	244	15077	7886	907	597	1790	3568	6358	4533
ATF4	11746	9264	9573	4636	6476	7320	7329	6592	8431	7325	7680	6950	6224	6332	5945	3735	7753	7438
ATF5	562	1334	387	254	407	618	372	414	547	702	458	482	485	463	376	338	461	556
ATF6	3216	1907	1388	557	2248	2595	2555	2397	2794	2832	2395	3008	2519	2685	2728	2981	2461	3217
ATF6B	2932	2842	2557	1784	3684	4745	3004	4442	4220	5428	3699	3794	4092	6034	3492	4355	3412	4881
ATF7	2148	990	1929	1505	2519	2580	2915	2776	3227	2979	2942	3502	3684	2755	3409	3689	2239	3396
ATF7IP	899	1236	924	561	1534	1447	1445	1624	1703	1595	1776	1701	1789	1422	1763	2069	1542	1840
ATF7IP2	79	202	218	151	128	216	117	128	176	258	143	118	89	80	114	178	138	314
ATG10	77	95	148	137	129	139	146	123	169	226	126	165	146	118	158	175	91	125
ATG12	665	1170	912	686	955	1039	931	709	847	1295	691	837	854	746	705	652	701	743
ATG13	1733	1466	1529	767	2158	2022	2062	2375	2582	2710	1985	2407	2302	2336	2336	2141	1622	1974
ATG14	706	437	641	1050	718	849	684	867	761	946	726	898	850	622	730	687	531	740
ATG16L1	715	716	709	520	909	876	590	915	994	960	794	990	829	630	773	1307	788	932
ATG16L2	932	613	1011	1005	904	902	542	1044	921	779	2335	994	1321	658	847	686	2372	1298
ATG2A	3015	765	938	660	1700	2106	1269	2157	1975	1852	3238	2088	2992	2648	2279	3317	4038	4161
ATG2B	1152	664	1552	1892	1488	1706	1643	1625	2080	2009	2087	1685	2167	1653	1943	1744	1538	2032
ATG3	901	1865	1109	607	1136	1131	952	1033	1180	1063	1035	1015	881	717	934	804	1183	826
ATG4A	347	604	517	223	492	620	464	375	537	429	495	467	362	307	457	485	327	434
ATG4B	1051	983	1486	1222	1235	1852	1095	1459	1626	1884	1801	1635	1751	1581	1218	1803	1499	2343
ATG4C	116	473	460	327	528	427	447	482	516	488	320	437	316	419	390	286	330	207
ATG4D	539	579	394	267	369	316	238	445	378	579	468	473	390	416	289	508	316	371
ATG5	641	1122	883	501	1192	1508	1067	954	1130	809	941	1142	822	512	896	1041	782	982
ATG7	2099	1298	1587	900	2079	1676	1917	2173	2491	2184	1800	2593	2040	2148	1963	1932	1599	1795
ATG9A	2070	1115	1387	751	2299	2226	2504	2706	3084	2475	2704	2306	2838	2735	2597	2841	1787	2918
ATG9B	381	65	235	211	159	111	281	171	296	156	367	403	345	148	235	124	388	167
ATHL1	2685	1978	4744	11812	1957	1897	869	1455	6588	10213	4589	1384	2607	1004	1133	1513	6780	31913
ATIC	606	1527	852	466	917	1860	549	1423	866	1712	940	1719	637	986	938	1226	644	1321
ATL1	256	200	393	118	345	269	420	278	416	273	295	525	361	195	455	278	295	191
ATL2	1570	1010	1752	1945	2094	3334	2256	3479	2051	2487	1838	1847	1980	2487	2083	4832	1590	4579
ATL3	1013	512	439	203	816	1075	1181	817	973	650	804	1002	1160	951	1217	1241	790	1181
ATM	1385	2426	2628	1448	2561	2243	2144	2296	2862	2292	2959	3013	3628	2282	3221	2184	2421	2059
ATMIN	1766	1415	1229	772	1618	1449	1971	1954	2012	2083	1411	2929	1851	1672	2077	1444	1423	1627
ATN1	11967	2601	4861	4415	5258	4265	6702	5050	7241	5394	8125	5672	9243	6408	7039	6884	7324	10509
ATOH1	0	0	0	0	0	0	0	0	0	0	0	0	0	8	0	0	0	0
ATOH7	0	1	6	4	0	2	1	2	0	0	1	0	2	1	0	0	0	0
ATOH8	3398	31	2747	1030	4307	683	3788	2595	5066	1459	7259	2429	5481	1249	4635	4841	2371	1623
ATOX1	167	691	329	154	337	335	251	282	299	392	182	260	132	211	184	153	164	202
ATP10A	1870	515	664	289	1601	1147	994	1919	1333	1453	2157	1827	1967	2531	2475	1514	1808	2442
ATP10B	0	29	1	20	4	508	0	59	4	36	6	36	1	8	0	2242	1	214
ATP10D	815	749	795	404	1046	733	1052	672	1329	559	1274	1337	1503	1478	1479	1377	1207	1471
ATP11A	14917	646	3596	5532	9336	21441	4955	27958	10744	12800	19744	22031	18428	49897	15207	28567	8568	39531
ATP11B	2719	3088	1551	649	2341	2154	2315	2305	2505	2454	2550	2730	3015	1954	3415	4764	2325	2737
ATP11C	890	605	617	263	742	1036	1353	995	921	714	644	876	961	1012	1031	1034	895	1027
ATP12A	20	2	42	19	90	334	0	569	7	0	4	20	34	2	17	4	95	12
ATP13A1	2143	1942	1300	1211	1871	2255	1360	3377	2365	3195	2877	3622	2985	3309	2278	3189	2675	3557
ATP13A2	1633	905	727	638	1512	2894	1208	1866	2364	2781	2066	1690	2737	2979	1727	4805	1528	3619
ATP13A3	2885	3135	1870	1310	2411	2486	2206	3103	2581	3637	2717	3542	3200	2901	2937	3359	4594	2832
ATP13A4	2388	36	1572	3824	2225	4301	607	5035	3023	12570	3385	5757	3148	3152	2789	7537	2362	7785
ATP13A5	7	0	18	70	9	35	7	35	15	78	60	9	29	11	16	16	55	65
ATP1A1	27405	10043	10145	5893	22451	31626	13200	41008	21799	51096	23903	37026	21193	41833	24338	68432	20193	39750
ATP1A1OS	4733	2413	2699	1407	4370	6493	2525	7954	4275	10824	4253	6585	3611	7614	4431	11721	3630	6799
ATP1A2	1259	29	2328	520	975	276	3719	1021	1595	322	453	647	1049	659	1598	487	1837	370
ATP1A3	86	216	20	6	71	28	10	55	74	46	84	58	110	43	36	73	83	53
ATP1A4	1	8	13	15	3	22	5	10	7	19	19	16	6	6	4	1	7	9
ATP1B1	5192	3670	3214	2637	4702	18747	1929	12465	3718	11410	4522	14569	4103	7520	4328	31732	3020	31971
ATP1B2	296	22	389	154	265	65	485	216	370	147	158	206	227	307	262	275	262	114
ATP1B3	5577	7395	1725	802	2349	2130	2454	1531	2671	1525	2451	1481	2491	1226	3569	1391	4655	1861
ATP1B4	0	0	1	0	0	0	0	0	0	0	0	0	2	0	1	0	0	0
ATP2A1	51	21	33	25	13	74	10	49	29	17	54	81	32	22	19	20	54	38
ATP2A2	9236	6767	6783	2958	7254	6887	9971	10288	8906	6048	7941	11140	9307	10982	10554	10290	10040	15242
ATP2A3	3646	4975	1302	608	2739	1632	3051	3439	4064	3328	4212	3272	5245	2808	2927	3848	4292	2603
ATP2B1	3419	1508	1293	828	1867	1527	1895	1669	2269	1477	2544	1881	2689	1964	2385	1811	3576	2392
ATP2B2	6	4	0	0	5	6	0	10	8	2	7	1	9	11	8	14	1	1
ATP2B3	8	1	9	2	10	0	0	1	12	2	0	2	17	5	0	1	19	2
ATP2B4	11024	3642	6173	2848	8155	6714	14093	4897	10760	4035	10714	5950	13193	6044	14357	21219	9276	7572
ATP2C1	3643	3949	3182	1484	5023	4083	3825	4660	4886	3742	4580	6091	4428	3101	5304	3049	3818	3283
ATP2C2	913	49	622	801	1007	1060	387	1464	664	349	1550	2188	1575	1089	1000	1042	1168	3080
ATP4A	0	3	0	1	1	0	0	0	0	0	0	0	0	0	1	0	0	0
ATP4B	0	0	4	0	0	9	5	2	1	6	1	4	1	6	2	28	1	1
ATP5A1	5553	10098	7698	3090	8441	8989	7817	9833	8600	5743	6865	9499	6443	6528	7809	6774	5689	4610
ATP5B	8179	10052	8642	3371	9647	9633	9151	8866	10219	7926	8934	9788	7563	6266	9202	6848	8078	8198
ATP5C1	1481	4121	2541	1301	2303	3800	2166	2209	2037	2823	1621	2182	1360	1500	1795	1194	1389	1296
ATP5D	216	454	410	279	228	204	314	317	367	423	261	328	255	252	251	264	287	212
ATP5E	79	377	203	109	167	325	131	161	144	295	120	196	47	121	83	139	94	91
ATP5F1	1394	3122	2574	970	2805	3360	2207	2648	2233	3163	1741	2340	1436	1882	1940	1497	1619	1203
ATP5G1	167	827	381	242	315	635	283	338	302	486	248	309	158	252	251	213	194	333
ATP5G2	1051	3463	3181	1676	2131	2338	1785	2338	2095	3019	1465	2690	1196	1657	1366	1208	1240	1617
ATP5G3	979	2487	1600	832	1487	2153	1413	1641	1571	1717	1079	1743	923	925	1279	1168	939	1228
ATP5H	508	2235	1574	1123	973	1223	881	1115	1088	1792	612	842	526	848	723	879	647	732
ATP5I	326	1204	846	632	661	890	525	627	607	727	377	512	251	378	385	409	415	330
ATP5J	612	1400	1374	713	907	1259	973	957	963	1027	619	856	545	616	702	597	545	618
ATP5J2	132	591	332	255	299	727	208	319	300	450	207	292	141	178	200	286	162	175
ATP5L	940	2734	1824	1263	1371	2304	967	1406	1289	1917	1052	1691	663	1087	908	990	969	1083
ATP5O	1050	3209	2518	1213	2875	3185	2155	1891	1821	2031	1698	1717	1094	1479	1374	1138	1389	1438
ATP5S	142	173	238	115	227	193	203	262	228	169	191	199	238	186	192	161	149	164
ATP5SL	739	611	784	423	880	669	845	809	1242	1026	953	924	916	920	807	620	737	636
ATP6AP1	4904	3877	2990	2081	5484	7090	4116	11485	7006	6040	5731	6052	5369	5645	6097	6928	4555	8960
ATP6AP1L	14	20	34	52	34	21	15	44	31	46	25	34	28	25	24	40	4	15
ATP6AP2	4017	4971	3972	1721	5246	7130	4671	5271	5247	4811	3889	5834	3840	4042	5148	4860	4190	4438
ATP6V0A1	1514	699	1212	654	2059	2563	1801	2559	2409	3249	2172	2537	2467	2340	2241	1955	1884	3677
ATP6V0A2	908	714	519	444	683	936	898	914	818	640	1050	852	952	665	811	631	851	862
ATP6V0A4	82	2	13	17	6	13	0	219	19	1867	100	98	88	127	63	182	2	283
ATP6V0B	1013	1786	1185	897	2040	3130	934	2023	1404	2780	1362	1639	886	1262	1326	923	1551	1269
ATP6V0C	3946	3326	2599	1252	3256	4485	2447	4490	3488	3545	3673	4614	2683	3442	3309	2386	3387	8261
ATP6V0D1	2417	1694	1917	1311	2973	4657	1711	4437	2904	3012	2894	5462	2225	2555	2602	2254	2235	3686
ATP6V0D2	4	78	43	73	180	382	16	141	314	195	72	93	63	272	132	50	124	121
ATP6V0E1	1927	4092	2720	1377	4226	4212	2372	4115	3649	5704	2455	4130	1722	2938	2993	2397	2179	3672
ATP6V0E2	612	519	266	138	445	705	270	1010	511	1022	361	644	392	478	446	1188	385	467
ATP6V1A	1799	2325	1566	855	2646	2769	2151	2785	2485	2414	2601	3488	2448	2338	2929	2951	2117	2756
ATP6V1B1	46	18	106	78	93	100	121	31	126	30	65	47	69	32	39	50	76	61
ATP6V1B2	3330	4287	3434	1497	5793	4803	3452	4973	6014	4244	5595	5878	4772	3728	5610	3380	4829	3623
ATP6V1C1	979	1247	1371	1432	1984	1712	1963	1575	2171	5483	1770	2549	1733	2040	2082	1544	1516	1827
ATP6V1C2	1076	3155	1717	830	1465	3102	1354	2359	1844	2866	1038	2061	1098	1479	1308	2151	1242	2082
ATP6V1D	797	1653	1609	704	1266	1914	846	1488	1193	1608	939	1654	781	895	1095	1204	921	1226
ATP6V1E1	1603	2224	2955	1148	2632	3715	2462	2451	2808	2205	1952	2730	1645	1471	2122	1174	1686	1753
ATP6V1E2	31	20	13	16	17	34	28	96	31	63	37	59	23	20	32	36	27	71
ATP6V1F	793	1881	1093	697	1147	1630	797	1343	1088	1532	926	1294	600	827	918	727	864	710
ATP6V1G1	1962	3460	2518	1497	2572	3303	1645	2998	1973	2566	1464	2162	1339	1741	1554	1582	1453	1816
ATP6V1G2	22	24	51	15	17	8	27	18	26	23	18	12	25	47	26	11	13	11
ATP6V1H	759	1178	1222	736	1456	1381	1155	2652	1478	2717	1211	1811	1022	982	1216	1043	842	1130
ATP7A	602	452	669	534	884	1159	1110	1106	1188	1036	918	1032	1243	1058	1192	1941	845	1404
ATP7B	366	63	212	96	513	259	393	287	544	197	494	244	551	516	376	373	381	154
ATP8A1	2042	1164	1574	2064	2714	5791	1132	2093	2288	4592	3018	4269	3974	3363	4088	6138	2315	3643
ATP8A2	57	14	76	48	84	25	58	45	104	24	164	84	183	76	105	135	55	50
ATP8B1	1463	803	1195	640	1439	1862	2348	2293	1654	942	1446	2171	2347	1647	2153	2323	1551	1781
ATP8B2	3836	2008	1802	1088	2666	1487	4138	2407	3918	3641	3195	3286	4129	3552	4096	3899	4198	3082
ATP8B3	71	102	44	40	77	72	69	66	71	33	66	122	76	57	70	45	78	741
ATP8B4	108	275	120	70	201	263	54	393	179	254	165	298	202	315	138	169	134	150
ATP9A	2717	562	1326	1380	2666	3447	2346	4483	3571	8293	2889	4506	3813	5418	3720	11773	2275	6604
ATP9B	891	377	547	290	896	948	735	1165	1025	1130	960	1075	1065	968	1038	939	912	876
ATPAF1	518	1028	899	406	852	969	798	820	877	1151	726	964	679	840	855	960	575	1109
ATPAF1-AS1	0	0	1	0	0	0	0	1	1	0	0	1	0	1	1	0	0	4
ATPAF2	163	234	196	95	306	352	204	360	266	322	283	368	255	308	180	201	189	328
ATPBD4	83	182	174	129	155	193	204	170	153	162	123	182	124	103	128	88	120	165
ATPIF1	779	2047	1792	1472	1380	3354	996	1844	1551	2265	1017	1186	967	1023	1102	1876	1025	2017
ATR	552	971	602	544	812	847	713	1016	909	978	982	1088	892	779	905	1039	749	715
ATRIP	148	223	292	126	240	244	263	289	307	298	285	228	296	214	254	350	203	288
ATRN	2374	1405	1242	771	2594	2227	2847	2652	3500	2407	2808	3252	3513	3340	3481	3998	2147	3772
ATRNL1	4	35	6	2	3	37	28	3	14	4	12	13	33	7	22	58	5	22
ATRX	2764	2106	2446	1586	2931	3821	4376	2610	4064	2943	3415	3606	4007	3222	4185	5096	3216	4011
ATXN1	2348	1427	1383	1056	1868	1754	2043	2145	2628	2385	2261	2416	3056	3367	2591	2355	1990	2693
ATXN10	1922	2206	2386	1006	2297	4710	2319	3043	2768	3320	2043	4175	2043	2350	2234	2537	1705	2529
ATXN1L	6555	1028	2006	1235	2873	2020	3678	2679	4158	2162	4038	3346	4759	2980	4003	2551	3351	3903
ATXN2	998	564	1046	843	1218	1038	1212	1301	1517	749	1640	1311	1700	1217	1473	1147	1177	2093
ATXN2L	4118	3314	2615	2452	2983	5173	2863	4244	3372	3518	5080	5547	4917	4637	3760	4620	4786	5397
ATXN3	391	449	806	421	751	700	838	589	945	540	721	649	724	454	714	454	553	495
ATXN7	3330	914	1239	875	1322	1510	1367	1800	1575	1197	2140	1852	2091	1970	1849	2347	1896	2763
ATXN7L1	327	249	269	192	446	326	365	403	483	409	431	454	539	370	481	644	324	389
ATXN7L2	123	108	106	106	99	105	68	137	126	254	167	142	120	161	93	101	146	114
ATXN7L3	2373	1575	1230	1071	1908	2227	2030	1967	2199	2143	2104	2123	2263	2269	1832	1865	1946	2707
ATXN7L3B	3133	2118	3359	1421	3790	3063	3420	3728	4642	2985	3336	4701	4187	3468	4087	2796	2861	3396
AUH	258	356	506	245	395	251	318	434	410	425	360	477	381	412	424	289	258	329
AUP1	1671	2585	1914	1708	1783	3044	1449	2093	1964	2977	1870	1659	1683	1861	1703	2670	1864	2577
AURKA	45	415	102	186	90	168	58	172	47	264	160	351	64	68	89	98	62	165
AURKAIP1	534	1200	788	515	656	1667	657	859	845	1339	623	743	460	786	631	1199	660	1023
AURKB	8	349	12	32	44	150	0	80	12	47	23	53	13	24	8	19	12	46
AURKC	13	51	30	6	13	15	13	2	17	19	26	14	20	8	11	8	10	5
AUTS2	2416	494	858	986	1252	1647	1120	3953	2021	4367	1748	2054	2737	4254	1830	6510	1481	3990
AVEN	89	424	120	61	116	101	150	117	171	158	101	155	76	124	112	165	80	76
AVIL	163	179	256	1041	137	140	133	271	170	503	377	231	244	186	162	110	386	223
AVL9	448	357	253	158	526	620	573	599	564	605	619	777	739	592	586	1241	405	791
AVPI1	682	428	617	172	1219	470	420	607	714	350	844	1327	865	415	1530	1157	450	941
AVPR1A	305	40	26	6	31	6	40	50	19	47	35	48	93	60	410	27	41	56
AVPR1B	4	0	0	1	0	0	0	3	0	1	1	4	1	1	1	0	2	1
AVPR2	60	2	86	31	75	14	255	65	210	25	72	38	166	60	106	31	86	19
AWAT1	0	0	0	0	2	0	0	0	1	0	0	0	0	0	0	0	0	0
AWAT2	0	0	2	0	3	24	1	7	5	0	2	5	15	1	9	1	85	15
AXDND1	2	3	6	0	7	10	0	3	1	0	0	1	3	1	4	4	2	3
AXIN1	1799	814	781	697	1049	1323	961	1384	1352	1441	1622	1913	1614	1299	1192	1387	1414	3445
AXIN2	1396	254	1070	1070	1863	1059	1800	1882	2374	942	1161	1047	2291	2562	1852	1105	1070	2257
AXL	7066	1486	2295	700	3913	2518	3553	3241	5653	3701	4249	4108	5730	3944	5251	2563	5531	4164
AZGP1	36	5	73	294	46	443	43	156	261	5799	446	150	238	112	312	3178	233	77
AZI1	692	502	727	523	562	711	486	783	783	898	790	569	875	699	611	1157	702	1174
AZI2	1520	1330	1991	1061	1904	1563	1534	1413	1761	1220	1768	1681	1571	1428	1841	1382	1522	1497
AZIN1	4288	5768	4281	2592	4488	4779	3809	4629	3780	8781	3131	3777	3430	3961	4041	3504	3793	5698
AZU1	15	0	34	49	5	90	14	125	6	13	13	112	12	53	7	24	26	35
B2M	96297	266125	117458	41924	214745	111221	117589	64884	141460	58474	83614	79151	73827	45238	78412	29724	93917	46470
B3GALNT1	809	378	1096	429	1915	557	2053	404	1655	226	1331	598	1014	337	1535	287	669	235
B3GALNT2	801	834	1138	729	775	1300	1056	775	984	882	989	1073	1038	1385	942	1172	1181	1467
B3GALT1	3	7	17	4	3	0	15	6	5	1	5	18	20	3	11	0	7	1
B3GALT2	54	63	191	119	134	98	237	163	321	127	236	353	189	92	153	213	134	55
B3GALT4	361	339	271	118	404	452	320	504	539	448	402	303	486	407	464	719	279	534
B3GALT5	3	3	0	0	3	1	0	2	3	0	0	0	6	6	1	2	1	0
B3GALT6	461	390	426	257	510	616	531	418	749	939	607	877	581	794	623	1074	561	723
B3GALTL	485	351	415	356	451	366	487	456	512	377	450	719	454	368	539	584	376	305
B3GAT1	57	58	31	19	74	236	36	555	43	1128	237	161	215	192	49	908	72	203
B3GAT2	25	71	109	46	43	95	97	63	100	126	49	68	55	44	51	78	51	46
B3GAT3	263	462	321	266	274	469	230	364	287	672	280	381	280	269	210	379	272	465
B3GNT1	1122	359	982	435	1454	1274	1339	997	2059	1036	1388	938	1839	841	1535	1162	830	629
B3GNT2	1584	799	1097	590	2157	1793	1776	1775	2059	1218	2497	1466	1684	863	2243	1137	1056	961
B3GNT3	32	8	34	15	47	297	3	970	3	230	8	406	27	87	37	409	58	428
B3GNT4	15	5	5	0	2	11	0	0	1	2	1	7	3	1	6	12	7	6
B3GNT5	3537	1859	1468	638	1924	1268	1148	1503	867	813	3033	3115	1089	703	1617	1329	3658	2545
B3GNT6	15	0	5	53	1	2549	0	6	0	17	18	64	4	38	33	234	8	23
B3GNT7	1721	157	1008	456	1587	2317	508	3095	1492	2522	1921	1341	1936	2934	1964	1996	1287	2949
B3GNT8	223	37	129	52	389	619	117	416	263	374	388	612	331	579	322	855	137	623
B3GNT9	976	519	476	348	778	1288	653	827	751	879	799	1393	798	940	934	1445	814	957
B3GNTL1	81	108	74	110	118	228	51	149	121	260	115	89	101	100	66	219	155	270
B4GALNT1	112	353	113	44	44	17	102	27	53	64	47	66	69	60	92	39	73	33
B4GALNT2	5	1	18	6	15	2	6	7	47	2	24	6	31	0	22	30	28	24
B4GALNT3	762	789	432	1319	816	1599	329	2956	665	3763	1035	2828	1167	1879	733	2290	460	7404
B4GALNT4	24	79	14	27	20	8	18	16	15	207	19	153	22	35	9	16	43	11
B4GALT1	13073	3706	2546	1159	5241	3991	3656	6340	4658	6134	8142	8114	6126	7992	6831	13146	7315	9006
B4GALT2	1257	838	563	388	698	1661	808	880	907	1560	842	1243	835	1556	918	1377	940	1035
B4GALT3	790	1112	701	425	790	1084	497	1009	861	1543	915	1100	827	1265	743	1471	755	1057
B4GALT4	525	1535	463	263	438	606	378	602	472	630	427	605	365	464	502	560	358	409
B4GALT5	13615	1342	1350	807	2695	3058	3433	3688	2471	4874	3612	3289	2920	4069	3521	3524	7058	8143
B4GALT6	123	163	164	102	167	54	257	95	200	78	133	147	170	109	220	74	133	119
B4GALT7	574	508	315	232	455	676	426	558	497	1074	503	645	672	868	458	848	399	986
B7H6	169	60	92	21	58	25	73	93	40	53	105	88	170	68	135	52	134	69
B9D1	197	176	288	104	189	184	110	208	113	99	168	196	193	120	149	137	167	169
B9D2	113	79	151	66	125	93	91	168	76	140	117	101	94	79	91	74	105	89
BAALC	396	66	502	208	508	117	555	76	668	24	446	196	716	80	338	58	281	102
BAAT	7	2	0	60	11	1	5	161	11	645	2	2516	1	236	5	37	26	52
BABAM1	850	1558	1276	697	1254	1213	1091	1418	1335	1551	1072	1317	1048	908	1031	950	909	898
BACE1	2605	749	1191	1016	2070	2091	1948	1956	2658	2151	2773	2633	3311	3006	2903	2740	2249	2434
BACE2	1145	748	553	245	812	2416	1141	1845	860	1164	553	1089	871	1859	1054	2306	1232	1121
BACH1	5256	1503	1256	646	1899	1921	1769	2313	2076	1948	2512	2545	2456	2096	2460	1657	3325	2009
BACH2	781	93	280	142	459	125	516	189	510	253	436	346	623	272	352	294	360	196
BAD	623	672	909	416	570	949	801	695	867	1037	636	689	557	556	675	832	475	887
BAG1	1852	1655	2010	954	2058	1489	2062	2449	2397	2244	2192	2869	1836	1761	2004	2596	1680	2030
BAG2	368	294	596	321	447	205	721	230	480	360	479	432	409	564	739	456	357	361
BAG3	19866	2673	1449	718	1690	1126	1868	2120	1560	1876	5415	3657	2180	4077	2482	2551	36761	6143
BAG4	316	855	488	245	618	783	497	450	578	510	403	632	494	460	633	516	402	580
BAG5	2724	1072	1403	940	1696	1668	2264	1739	2272	1581	1840	2103	2006	1382	2036	1514	1549	2616
BAG6	8406	3357	4410	3961	6368	7377	5420	7689	7304	9266	9059	8415	9640	13401	7341	11387	7271	12086
BAHCC1	3259	291	1120	1002	1625	1719	1649	1876	2450	1929	2682	2247	3563	2929	2561	4788	1990	3317
BAHD1	3968	509	855	479	1458	750	1270	1402	1775	1716	2037	1816	2253	1635	1559	1648	1802	2171
BAI1	195	39	116	73	57	97	82	119	75	120	528	272	119	199	46	160	174	172
BAI2	135	161	89	16	115	153	104	144	64	95	86	445	157	338	125	146	204	300
BAI3	281	0	221	142	220	77	367	132	364	97	317	261	386	147	324	228	198	77
BAIAP2	2840	846	1992	999	2509	1983	1893	2675	2644	2034	3206	2150	3054	2462	2493	3301	2084	3713
BAIAP2L1	1197	454	847	689	755	2052	609	1628	813	2502	914	1784	1004	1680	811	2075	880	2472
BAIAP2L2	11	62	43	77	27	119	9	53	26	26	42	116	47	39	13	33	51	87
BAIAP3	518	76	1201	755	602	630	376	736	585	615	429	801	897	437	455	1108	682	1608
BAK1	1045	1248	359	307	549	1179	353	651	543	815	490	585	559	624	466	620	494	1165
BAMBI	463	173	293	189	316	498	489	544	545	2981	400	482	402	179	412	155	311	285
BANF1	734	1999	1550	1353	1158	2283	1166	1464	1403	1824	917	1599	751	1028	919	1056	1056	1308
BANF2	0	0	0	0	0	0	0	0	0	0	0	4	0	0	0	0	0	1
BANK1	327	269	389	203	449	222	266	757	490	807	411	446	399	988	424	238	436	508
BANP	247	260	350	291	493	482	364	474	579	663	590	457	576	482	504	476	569	481
BAP1	3315	1419	1800	1111	2295	1727	2316	2507	3046	2144	2977	2573	2916	2623	2625	3196	2453	3620
BARD1	135	116	92	74	109	261	99	144	91	75	127	210	95	107	124	106	85	192
BARHL1	0	1	0	0	0	0	1	0	0	0	0	0	0	0	0	0	0	0
BARX1	2	35	0	1	0	0	1	10	0	2	1	0	1	0	1	0	6	39
BARX2	12	25	29	25	12	22	6	207	1	53	19	34	27	12	29	23	23	427
BASP1	794	1297	625	316	624	592	425	718	645	692	1015	1310	373	823	674	742	2847	956
BATF	520	781	126	95	133	194	30	138	84	236	63	176	79	119	106	73	277	228
BATF2	658	404	253	123	597	289	608	243	634	325	444	184	446	220	461	211	346	193
BATF3	120	50	70	47	24	18	25	22	29	12	66	34	23	28	35	9	96	51
BAX	469	801	446	536	452	626	308	588	450	649	470	1078	361	467	396	316	455	439
BAZ1A	5344	2161	1546	1655	1355	2225	1645	2792	1724	1811	2432	2693	1662	2130	1527	1341	3441	4820
BAZ1B	3192	2082	2388	1866	3225	3919	3948	3450	4613	4235	3475	3974	3920	3664	3955	6734	3762	5000
BAZ2A	8659	2890	3722	2836	5412	3380	5697	4876	7479	5148	7577	6478	8149	4451	6569	5384	5643	6097
BAZ2B	2620	577	1695	1281	2076	2370	2691	2012	2979	1727	2627	2429	2736	1698	2605	2195	2526	2846
BBC3	248	214	177	118	245	239	162	287	320	283	295	422	238	210	165	270	259	285
BBIP1	455	863	1053	627	602	690	639	576	559	561	517	597	463	389	555	455	519	508
BBOX1	12	23	15	6	2	3	3	15	3	0	0	4	4	5	2	2	13	5
BBS1	1232	394	1373	714	1198	1294	1302	1427	1505	1161	1341	1541	1830	1597	1570	1875	1286	2159
BBS10	229	480	695	468	895	718	1021	711	969	555	594	801	815	547	805	683	549	423
BBS12	57	161	185	77	215	159	96	142	185	129	119	126	157	116	153	117	87	99
BBS2	647	540	1288	932	1327	1894	1140	1420	1438	1173	926	1395	1235	1014	1352	1156	854	1012
BBS4	427	420	564	343	674	581	412	627	632	482	485	502	589	576	557	466	422	691
BBS5	550	304	606	365	473	484	381	508	586	556	572	385	573	496	461	591	706	881
BBS7	278	244	616	272	435	441	466	366	503	370	463	449	466	418	571	448	458	403
BBS9	324	220	497	195	430	525	413	353	512	651	416	539	422	394	457	807	417	453
BBX	3164	1476	2236	875	2365	1801	3204	2256	3132	1912	2620	2854	3272	2247	3277	2754	2531	2472
BCAM	9064	306	4155	3371	7369	9846	11113	14800	11554	20549	9158	10532	10383	13166	10761	12315	7562	13615
BCAN	16	9	8	7	8	28	32	10	12	9	26	98	21	9	28	15	15	130
BCAP29	1814	1055	1733	903	1997	1988	2504	1296	1993	1448	1620	1511	1594	1108	1836	1534	1219	1224
BCAP31	3111	4080	2652	1948	3402	7947	2788	8941	4291	4464	3288	3966	2567	3318	3192	4016	2436	6198
BCAR1	6743	557	1679	1070	1941	1299	2630	1694	3175	1680	3606	3648	3613	3026	2221	2161	3777	3878
BCAR3	1464	325	738	382	1186	688	1151	817	1583	711	1380	838	1394	665	1190	646	828	533
BCAS1	184	98	140	51	308	639	38	261	95	216	366	95	153	118	187	2255	261	747
BCAS2	705	1067	1046	351	723	769	567	785	597	997	627	768	497	585	630	412	606	430
BCAS3	859	502	862	329	938	865	1243	717	1136	594	872	1061	966	774	954	1089	753	870
BCAS4	36	223	121	52	89	144	39	171	88	634	47	99	48	121	49	210	52	128
BCAT1	1010	1741	630	506	1713	8523	718	15130	949	9560	1265	2738	1814	8256	2039	699	737	13934
BCAT2	451	427	428	413	567	868	419	614	811	940	705	895	642	901	657	1066	444	626
BCCIP	713	1252	1231	895	836	999	640	1069	920	829	612	861	643	779	742	607	714	787
BCDIN3D	91	204	198	142	188	215	194	270	270	292	139	235	182	187	198	134	127	169
BCHE	1066	72	1075	491	1076	480	1760	436	1016	145	424	341	750	332	1546	482	593	410
BCKDHA	986	849	747	397	1192	1454	988	1812	1434	1684	1155	1632	1375	1706	1130	1752	792	1451
BCKDHB	403	279	477	327	407	805	434	543	574	619	497	839	543	613	563	1147	433	727
BCKDK	718	806	553	528	927	1447	741	1511	988	1222	850	1394	824	1105	942	1624	915	1523
BCL10	906	489	639	330	667	395	573	552	569	589	813	530	427	427	485	315	843	529
BCL11A	34	101	54	166	106	130	24	216	57	342	109	84	74	142	119	307	75	146
BCL11B	390	1338	256	86	401	150	96	343	267	444	337	529	376	261	276	471	353	314
BCL2	803	1024	562	261	762	404	921	927	1041	1131	842	943	1166	877	1035	727	952	569
BCL2A1	286	479	328	100	443	624	97	337	321	168	493	273	139	118	251	69	1978	113
BCL2L1	8249	2589	2444	1376	3724	3440	4488	5309	4084	3811	3489	6636	3485	4685	3244	4349	3399	4395
BCL2L10	0	23	1	0	2	0	0	1	0	0	0	1	1	0	0	0	4	3
BCL2L11	1333	805	731	396	1051	934	766	905	854	1136	994	929	1086	943	1366	2040	816	1147
BCL2L12	319	575	415	259	285	471	337	350	432	612	394	504	383	401	272	321	358	419
BCL2L13	1506	983	1217	534	1682	1897	1572	1543	1911	1669	1797	1662	1696	1433	1826	1566	1643	1564
BCL2L14	32	57	22	24	46	57	2	50	16	32	6	42	15	14	19	31	14	73
BCL2L15	26	12	17	31	15	217	2	193	6	279	27	126	8	83	10	144	30	74
BCL2L2	2566	748	3196	1497	2827	1612	3148	2153	3929	2127	3258	2145	3468	2040	3224	1905	2298	1889
BCL3	12252	1086	1568	595	1037	754	1177	1473	745	899	3255	1714	1306	2488	2362	4051	5790	3796
BCL6	11047	1036	3367	2521	3739	1886	2414	3497	3617	3786	6136	4737	4883	5290	3281	4447	6514	7057
BCL6B	2973	158	1485	566	1828	521	4002	517	2359	371	3237	1277	2200	1174	1958	551	1698	466
BCL7A	523	274	401	303	582	669	480	1139	607	686	530	1065	658	826	578	642	482	536
BCL7B	2525	827	1281	623	1339	1229	1343	1151	1464	1187	1670	1396	1268	1072	1188	2168	1451	1558
BCL7C	314	277	418	256	276	408	368	275	403	370	283	373	331	254	288	276	235	248
BCL9	1112	335	550	363	796	873	939	1165	1124	1641	785	1132	910	1383	1131	1809	808	1385
BCL9L	11818	1197	1714	1089	3192	2256	3634	4165	4942	4049	5437	6017	6403	5411	5019	6135	6381	8640
BCLAF1	7880	3408	4704	2439	4490	5876	5196	5081	4759	4410	5561	6045	5089	3806	5027	5866	4827	7042
BCMO1	1	26	10	3	11	21	0	44	10	116	13	134	16	28	5	3	5	38
BCO2	40	19	221	39	90	41	35	62	74	51	51	53	76	16	40	22	105	123
BCOR	5097	984	1049	773	1880	1916	2094	1826	2426	2261	2632	2201	2976	2121	2909	3758	2668	3115
BCORL1	689	192	370	357	647	633	796	1007	960	1113	935	740	872	1021	887	1347	783	1447
BCR	8299	1167	2160	1248	3579	4366	3949	5543	5784	6373	6492	5709	5995	6472	4798	6534	4567	8573
BCS1L	205	242	513	436	270	395	390	340	391	440	342	302	425	302	289	366	310	340
BDH1	84	547	130	251	132	359	41	464	117	743	124	414	205	272	130	937	103	564
BDH2	575	507	1367	948	1084	1261	996	1352	984	1086	829	1324	1079	1207	1116	480	932	896
BDKRB1	18	4	12	2	54	11	0	3	1	19	1	4	7	11	24	2	23	11
BDKRB2	480	65	280	51	254	187	453	382	111	323	438	541	213	625	710	1019	635	1447
BDNF	176	29	175	74	299	119	270	40	336	16	294	134	369	42	314	87	113	66
BDP1	2138	1059	1516	896	1809	1519	2624	1445	2604	1903	2334	2211	2531	1592	2519	2185	2038	2503
BEAN1	57	38	37	127	42	40	56	51	80	339	53	220	131	86	49	61	53	260
BECN1	1753	1820	1876	868	1906	2796	1920	2368	2245	1984	2153	2211	1862	1690	1966	1698	1728	2630
BEGAIN	111	11	0	4	19	34	68	55	22	22	78	33	55	47	42	42	31	18
BEND2	5	0	6	2	2	0	1	0	0	0	1	0	3	0	4	0	10	0
BEND3	255	60	89	193	132	136	139	263	167	359	201	385	289	355	188	243	220	722
BEND4	31	23	13	5	5	8	31	6	12	27	27	7	88	1	12	5	46	6
BEND5	102	46	155	115	111	108	160	97	167	112	73	67	83	96	80	71	82	62
BEND6	31	62	41	25	29	8	39	16	51	45	14	38	23	41	22	33	37	13
BEND7	311	76	260	133	238	320	418	229	369	249	297	199	396	232	233	189	265	124
BEST1	236	87	294	165	278	225	157	186	285	213	356	236	298	166	289	123	608	171
BEST2	1	0	1	1	0	0	1	2	0	0	0	0	1	0	0	0	2	1
BEST3	0	0	0	0	0	1	0	1	0	0	0	0	1	0	0	0	2	0
BEST4	25	11	58	22	23	18	1	68	8	22	10	19	19	4	6	8	11	36
BET1	149	629	471	300	678	1208	482	596	552	834	390	1312	349	417	428	344	341	263
BET1L	1964	1359	1390	883	2026	3749	1868	2522	2473	3418	2447	2847	2984	3488	2546	3400	1975	3969
BET3L	2	1	5	7	1	1	9	1	14	0	4	4	4	0	2	1	7	0
BEX1	7	0	34	26	64	15	63	1	60	2	12	14	31	0	13	7	28	7
BEX2	117	213	190	336	152	617	74	246	131	538	147	320	123	131	123	128	93	333
BEX4	797	673	1182	1141	1034	1741	911	1124	1212	1405	822	1154	959	862	927	651	735	831
BEX5	54	49	161	68	135	149	114	38	98	66	60	44	129	49	70	41	72	17
BFAR	1068	1300	1112	671	2056	2899	1258	2660	1990	2375	1569	2689	1569	1994	1645	2019	1131	3575
BFSP1	119	42	119	88	135	68	183	47	233	61	179	136	205	95	102	183	88	116
BFSP2	1	39	0	1	4	0	0	3	0	8	0	2	0	0	4	4	1	0
BGLAP	2	0	0	3	8	3	0	6	3	6	3	1	3	1	1	5	1	3
BGN	15928	9827	25934	11614	9055	9792	21013	12951	17019	28463	14166	29035	13401	26486	13185	27997	19809	20966
BHLHA15	21	148	7	11	44	43	10	158	34	175	31	49	34	113	41	115	52	55
BHLHB9	93	86	199	139	156	208	255	114	307	171	182	159	240	196	198	203	177	104
BHLHE22	275	193	123	94	76	35	123	171	166	333	119	467	128	498	126	204	292	313
BHLHE40	28137	6536	4322	2468	9843	7805	8412	9388	3202	5104	16461	32849	7379	11575	15899	40761	16028	34663
BHLHE41	724	954	547	271	995	1269	725	1417	1088	1121	1173	1125	1035	729	1747	451	1001	548
BHMT	8	2	0	9	4	2	23	10	9	15	6	5	8	1	0	0	22	8
BHMT2	107	20	107	137	66	364	118	52	99	1324	103	75	124	143	132	269	159	255
BICC1	825	222	262	169	500	197	453	373	529	449	511	585	727	684	1050	598	618	539
BICD1	310	278	184	119	218	299	433	169	341	216	418	452	549	268	314	289	296	469
BICD2	3544	3097	2178	1053	3166	1913	3001	3737	3679	2896	4856	3709	4408	3166	3978	3985	2952	4351
BID	703	754	394	166	723	703	448	741	686	883	663	557	468	352	608	369	793	401
BIK	24	76	39	55	38	59	0	146	27	164	16	48	8	22	11	44	16	94
BIN1	1720	1652	734	370	997	1089	665	1046	1257	1543	1241	1131	1086	855	1000	965	904	1020
BIN2	577	2159	868	452	971	910	266	807	864	626	1536	892	1319	434	792	495	1581	408
BIN3	1162	658	420	234	527	397	436	455	552	363	630	554	515	319	540	350	571	630
BIRC2	3231	2032	1796	959	2111	1949	2005	1806	2201	1888	2013	2024	1628	1596	1833	1736	2557	1608
BIRC3	4943	2847	2433	740	2408	1367	1535	2307	1509	2333	2056	1523	1945	1452	1856	2196	6311	2933
BIRC5	26	698	21	28	60	237	32	188	25	134	24	93	17	57	39	25	20	136
BIRC6	3513	2404	2448	1532	3160	3301	3674	4105	4658	3159	4039	4439	5023	3588	4921	5503	3739	6331
BIRC7	1	15	10	5	46	59	6	20	43	64	19	57	13	51	24	15	37	42
BIVM	163	313	518	412	297	363	349	238	350	357	228	243	265	283	243	121	186	178
BLCAP	1169	1167	1354	843	1348	1452	1382	1445	2225	1372	1251	1705	1652	1681	1429	1464	1126	1513
BLID	0	0	1	0	1	0	0	0	0	0	0	0	0	0	0	0	0	1
BLK	24	60	71	55	13	29	6	172	32	362	15	60	26	130	7	69	153	88
BLM	28	309	74	36	100	93	50	78	37	112	51	159	34	69	47	37	52	67
BLMH	708	1442	908	580	916	795	1219	941	1103	1036	826	906	935	955	773	522	937	750
BLNK	51	555	152	100	238	287	48	386	190	459	145	478	129	321	117	147	160	148
BLOC1S1	29	60	53	42	56	47	27	53	48	54	38	49	31	21	30	17	27	35
BLOC1S2	650	1469	699	465	987	975	597	794	868	811	671	913	485	454	599	345	664	424
BLOC1S3	275	291	238	111	347	348	309	313	554	530	339	325	496	432	412	265	306	222
BLVRA	891	1081	1082	1026	1226	2257	1010	2240	1252	3655	985	1200	827	1211	1030	2233	745	1399
BLVRB	679	747	955	581	1419	1093	662	1437	1375	1791	1027	1444	877	1057	1019	853	831	1073
BLZF1	345	478	323	201	490	645	475	440	493	557	479	483	466	427	539	496	468	491
BMF	1276	785	497	544	1283	648	690	1725	1616	2594	747	1352	1272	2129	1199	1080	582	758
BMI1	207	147	95	63	151	129	203	171	197	109	186	166	229	162	194	230	187	118
BMP1	2339	1326	722	2955	773	2079	684	842	759	811	1778	1977	1720	1394	1034	2014	1292	1970
BMP10	0	0	0	0	0	0	0	0	0	0	1	0	0	0	0	0	1	0
BMP15	3	0	1	0	0	0	0	0	1	0	0	1	0	0	1	0	3	0
BMP2	6574	177	1614	768	2051	962	1276	710	1114	317	8141	3915	1730	1294	1743	1405	1929	6158
BMP2K	554	467	299	193	793	754	549	1052	684	588	831	1109	972	810	857	778	842	936
BMP3	245	4	353	426	703	2789	92	4521	671	1912	533	3048	751	2758	1492	7496	199	515
BMP4	327	174	268	327	607	343	638	748	984	373	486	1506	429	541	681	371	415	499
BMP5	1407	1	1035	566	1088	396	1901	864	1314	569	1105	844	1070	856	1620	879	708	587
BMP6	1307	2057	555	379	1301	939	1517	533	2671	662	1794	986	3207	711	1090	440	1604	448
BMP7	498	907	72	45	279	220	165	200	295	420	103	156	228	123	695	516	311	231
BMP8A	221	288	129	79	78	298	48	122	103	271	159	103	179	270	135	66	247	2133
BMP8B	179	181	93	79	123	179	63	238	124	340	124	252	122	128	160	382	139	464
BMPER	1680	12	1315	368	948	210	852	150	1218	25	651	2495	740	92	1213	150	712	180
BMPR1A	1767	480	1364	557	1413	991	1389	1229	1318	834	1456	1315	1592	1258	1784	1255	1057	1388
BMPR1B	58	65	176	35	162	90	68	113	164	15	206	120	132	153	210	50	127	17
BMPR2	22728	2054	6962	2855	9607	4971	15485	4116	16326	3344	9527	7515	14442	4691	11610	5833	11189	6014
BMS1	1150	1100	1313	725	1393	1497	1539	1418	1692	1646	1595	2006	1637	1290	1458	1225	1426	1526
BMX	75	21	22	26	140	49	234	41	218	33	112	54	100	52	240	447	197	21
BNC1	58	443	2	4	39	3	7	6	20	3	3	3	23	9	6	7	43	3
BNC2	1045	244	234	205	614	286	672	351	764	438	624	468	719	831	933	472	675	437
BNIP1	124	208	169	90	178	311	103	138	183	352	139	191	108	162	104	131	124	226
BNIP2	4409	1832	2065	1197	2307	1831	3259	1869	2741	1046	2478	2290	2682	1369	2739	1329	2678	2137
BNIP3	801	612	1214	797	822	880	989	2066	1121	1436	768	1322	835	1107	892	1037	690	1173
BNIP3L	4858	3278	4759	1884	4410	6151	4301	2919	4123	3473	3606	4957	3937	2836	4266	3491	3230	3846
BNIPL	110	32	231	410	237	653	117	1021	368	717	214	156	281	59	190	388	161	280
BOC	1235	323	169	130	563	224	494	457	467	500	633	650	1135	1446	1493	566	709	723
BOD1	828	587	740	411	646	676	656	602	858	1215	582	905	614	708	546	676	638	666
BOD1L	2584	1536	2049	1359	2901	2734	3295	2836	4087	2381	3739	3345	4273	3380	4113	3504	4198	2984
BOK	2061	403	833	821	2010	2895	1840	3424	2596	4626	2060	2245	2753	3823	2222	4537	1881	3030
BOLA1	56	220	200	125	153	342	142	207	181	256	97	179	116	174	130	182	92	140
BOLA3	48	321	151	78	91	118	96	71	56	109	42	93	23	49	65	96	66	39
BOLL	0	3	6	2	1	2	1	0	1	2	3	0	0	0	0	0	0	2
BOP1	623	978	461	586	518	693	574	1258	728	1513	759	972	758	1182	545	848	707	1282
BORA	124	331	149	106	193	307	151	245	226	178	159	163	166	132	183	202	85	85
BPGM	688	942	633	274	635	659	553	827	645	994	613	764	447	463	529	622	974	316
BPHL	99	118	176	115	268	538	162	265	242	437	217	317	106	159	150	272	165	334
BPI	21	3	4	3	2	9	1	11	2	21	7	8	10	19	6	1	53	3
BPIFA1	1	0	35	4	4	4	0	80	2	0	1	27	0	0	0	2	16	5
BPIFA2	0	0	8	0	0	21	0	0	0	0	0	0	0	2	0	5	0	1
BPIFB1	9	1	1222	169	753	184	12	3621	118	1	35	885	347	15	64	153	173	23
BPIFB2	0	0	0	2	0	49	0	0	0	0	0	0	0	0	0	2	0	0
BPIFB4	0	0	0	0	0	2	0	0	0	0	0	0	1	0	0	0	0	0
BPIFC	0	0	0	0	2	2	0	0	0	0	0	0	0	0	0	0	1	0
BPNT1	257	394	422	272	485	1065	360	562	485	681	403	565	430	572	445	306	299	632
BPTF	3548	1779	2548	1196	3050	3102	3495	3055	4170	3318	3898	3915	4890	3606	4080	5141	3572	4506
BRAF	786	241	222	137	302	362	341	333	341	386	471	477	499	457	429	605	572	838
BRAP	688	539	564	372	657	646	723	853	806	519	706	891	712	611	780	614	627	583
BRAT1	1080	947	848	983	1000	1214	774	1188	1282	1965	1351	1231	1492	1316	1052	3093	1110	1534
BRCA1	141	333	234	104	254	239	269	246	340	247	195	239	275	155	299	101	214	258
BRCA2	143	165	35	50	70	141	69	156	103	66	87	139	127	101	108	124	105	156
BRCC3	378	704	559	646	571	1076	532	1395	638	781	587	768	597	708	656	819	389	1166
BRD1	2639	840	1594	1409	1881	2605	1937	2555	2458	2509	2458	3299	2865	2621	2314	2410	2400	3150
BRD2	13408	6099	6557	6513	9162	8443	7831	8188	10536	11015	11288	8947	12333	13343	9687	14860	11391	13985
BRD3	1360	767	1382	1120	1606	1157	1964	1614	2282	1445	1974	1818	2201	1809	1715	1505	1336	1668
BRD4	7399	2311	2050	1374	2474	1829	2666	2971	3487	3063	4214	3437	4535	3651	3095	2840	4247	3544
BRD7	1483	1506	1977	1272	2041	2882	2210	2084	2463	1988	1919	2678	2132	1559	2140	1907	1558	1835
BRD8	657	918	1409	1191	1516	2099	1389	1672	1923	2431	1568	1888	1593	1495	1614	1681	972	1568
BRD9	868	742	1096	704	905	1274	945	926	1237	1429	1122	931	1196	781	835	1018	877	1444
BRDT	4	0	1	0	4	2	0	0	0	4	4	1	3	0	4	6	2	1123
BRE	492	504	528	281	593	643	573	772	573	615	566	968	498	521	562	671	548	860
BRF1	1009	606	811	760	910	1338	829	1149	1302	1594	1315	1082	1354	1208	1065	1990	1016	1844
BRF2	506	401	325	147	399	358	426	283	582	459	286	352	370	336	340	279	308	401
BRI3	962	1065	1632	925	1491	1617	909	1196	1888	1533	1330	1940	1035	938	1257	1276	980	874
BRI3BP	102	107	43	16	129	143	62	181	107	171	105	213	152	157	126	264	103	242
BRIP1	18	181	36	51	48	118	19	94	28	86	57	165	55	88	48	88	54	123
BRIX1	619	838	684	421	504	640	534	461	536	734	404	448	293	360	399	318	517	406
BRK1	2115	2918	4170	1683	3490	2937	3694	3427	3857	3962	2314	3191	1916	2403	2848	2460	2491	2246
BRMS1	513	827	599	422	563	775	516	730	736	936	595	687	465	476	470	586	523	754
BRMS1L	470	254	408	215	285	531	465	307	296	358	284	285	275	307	324	240	338	456
BROX	301	387	428	253	664	1197	719	922	628	570	518	746	653	817	712	484	565	727
BRP44	895	1271	1079	453	1033	1771	771	1305	832	1648	693	940	625	741	671	904	651	817
BRP44L	641	951	963	590	963	1072	729	927	807	892	701	1015	545	472	674	636	622	797
BRPF1	2210	497	802	431	1065	845	1075	1315	1442	1105	1358	1274	1736	1200	1364	1258	1437	1482
BRPF3	3467	772	965	1021	1616	1738	1429	2046	2226	2650	2486	3502	3004	4031	2388	4697	2480	3621
BRS3	0	0	0	0	2	0	0	0	0	0	0	0	0	0	5	0	1	0
BRSK1	94	108	95	52	63	91	139	51	47	74	64	220	67	62	55	62	67	60
BRSK2	29	0	38	12	14	15	23	10	14	24	33	39	38	12	13	32	38	47
BRWD1	1911	1473	2355	2773	2090	2517	2542	2228	2596	2397	2452	2277	2314	2290	2592	2435	1928	2302
BRWD3	820	596	682	602	641	1084	840	743	879	778	894	653	1004	734	775	886	803	1117
BSCL2	110	67	103	69	133	304	128	167	196	177	103	110	155	140	180	174	132	298
BSDC1	2850	1788	2362	1419	2866	4077	2291	3204	3443	3813	3759	3649	3579	3600	2986	3069	2459	5120
BSG	7358	6714	6258	3681	6773	10861	8094	8932	8582	9698	7105	10758	7059	8597	8127	7694	6488	9303
BSN	148	4	73	57	92	45	95	87	179	122	129	144	167	98	113	135	123	135
BSND	1	0	0	0	0	1	1	4	1	0	2	0	1	0	0	1	1	0
BSPRY	338	119	195	241	336	387	95	558	312	722	461	936	410	712	418	501	248	725
BST1	290	216	168	50	486	443	240	375	408	212	421	343	434	352	440	175	516	117
BST2	1600	4502	2511	1081	3100	3570	4508	1322	5662	4965	1611	1001	2326	1526	2053	492	2026	1923
BTAF1	2093	1582	2413	2287	1683	1687	1602	2059	1958	2324	2530	2348	2727	1995	1966	1795	2374	2423
BTBD1	2403	2393	1950	813	2432	2223	2437	2436	2342	1562	2207	3024	2469	2114	2477	1508	2374	2475
BTBD10	551	1063	877	454	957	1153	991	781	993	730	902	1153	804	708	718	778	685	809
BTBD11	116	101	43	76	77	135	18	44	131	303	116	49	127	118	53	111	140	118
BTBD16	10	0	15	3	1	4	1	5	5	10	10	17	6	4	2	3	7	12
BTBD17	0	0	0	0	0	0	0	1	2	0	1	1	9	1	0	0	2	0
BTBD18	4	1	3	4	1	4	2	3	3	1	0	8	6	2	1	3	2	3
BTBD19	290	56	198	59	120	105	106	150	99	147	480	142	220	155	80	128	351	359
BTBD2	2540	1661	1759	1612	2138	2000	2461	2762	2762	3135	2643	3312	3332	3229	2802	3210	2459	3686
BTBD3	1571	273	1570	1568	1474	959	2516	1057	2740	917	2161	1653	2343	1208	1969	1484	1486	1515
BTBD6	1367	1058	1332	1441	1381	1894	1143	1369	1579	1898	1482	832	1360	1135	1313	2332	1113	1902
BTBD7	1633	483	938	791	1334	1077	1546	1345	1666	1738	1377	1634	1914	1674	1685	1960	1296	1646
BTBD8	22	12	51	10	39	32	35	38	52	20	52	34	37	33	79	58	39	25
BTBD9	2083	340	683	1174	1633	1968	952	2988	1536	4181	1611	2935	2207	5024	2168	4159	1278	4273
BTC	213	59	339	65	166	320	317	353	261	168	133	194	200	277	191	417	148	459
BTD	481	273	339	96	618	492	441	546	693	435	407	553	623	506	636	986	366	530
BTF3	4099	8256	7471	4162	4368	4885	5051	5197	5071	6649	3329	5488	3338	3997	3785	2990	3908	3041
BTF3L4	866	1389	1156	870	1304	1837	1226	1393	1162	1679	825	1750	828	1096	1080	778	827	1313
BTG1	5676	6594	6688	3127	6181	4135	5445	4108	6551	2686	5178	5885	5113	2871	4338	4496	5175	3566
BTG2	11683	6500	9314	3575	18256	14108	11392	11714	9431	4067	19066	16746	7443	5437	12483	55754	9045	9645
BTG3	1892	1036	1660	1344	1010	2549	929	2935	839	1833	900	1160	814	1474	860	1254	1201	2606
BTG4	0	1	21	0	3	3	0	6	1	0	0	3	3	1	1	0	7	0
BTK	388	793	538	352	1004	1486	278	984	1082	762	976	720	753	535	919	356	817	335
BTLA	26	194	60	30	47	41	15	78	36	81	13	36	43	30	21	65	33	31
BTN1A1	2	5	0	1	1	0	1	5	0	3	3	2	1	1	2	3	5	2
BTN2A1	1053	901	1548	1360	1563	1389	1674	1047	2223	1338	1946	1198	1702	1278	1371	1353	1640	1389
BTN2A2	392	713	477	542	920	974	474	783	588	543	679	859	657	671	734	560	541	1080
BTN3A1	1925	3841	2764	1812	3714	1996	2633	1457	4414	2241	3217	2179	4324	2857	2324	1369	2553	1584
BTN3A2	2455	4383	2917	1602	4408	2289	4587	2094	5269	2328	3071	2596	3966	2926	2656	1424	2797	1713
BTN3A3	1944	1886	1880	1087	3358	1621	2105	987	3639	1466	2058	1689	2791	1932	2018	913	1881	1415
BTNL2	0	0	5	6	0	0	1	4	0	1	2	0	4	0	1	1	2	3
BTNL3	1	0	32	12	33	7	0	0	0	0	49	9	22	1	21	2	2	1
BTNL8	77	17	61	13	108	17	63	4	111	3	89	16	122	4	58	3	179	14
BTNL9	3579	168	5831	2623	3007	560	6771	750	2905	408	4069	1141	6231	321	2467	443	2781	384
BTRC	542	448	551	448	866	726	831	834	1077	870	780	1095	953	842	993	978	571	656
BUB1	36	561	52	54	137	343	35	172	61	209	46	318	74	98	97	69	35	134
BUB1B	30	438	35	25	59	171	29	175	35	87	16	135	46	66	57	24	15	104
BUB3	1152	2804	1770	1257	1737	1938	1461	1630	1756	1772	1455	1888	1501	1410	1477	1294	1182	1374
BUD13	513	567	733	332	678	734	651	597	825	730	658	605	650	551	562	562	474	610
BUD31	780	1310	1217	570	886	1293	739	830	807	937	592	1022	466	475	569	644	666	509
BVES	264	56	286	124	206	74	615	72	310	50	184	134	279	100	274	89	237	87
BYSL	404	237	209	148	161	308	156	222	201	378	217	375	210	622	173	232	404	519
BZRAP1	2796	806	1550	1252	1351	2049	802	1913	1260	1644	2123	1202	3118	2221	1386	2909	2229	2166
BZW1	8241	5749	4954	2439	5846	8599	5610	5478	5311	5529	5256	7677	4377	4493	5219	5448	6181	9562
BZW2	626	749	649	417	636	1477	545	1181	525	2437	525	1127	337	663	585	2406	704	1570
C10orf10	39450	1953	2186	977	4759	1718	6634	6157	3342	2742	5174	7400	6652	6786	4005	7581	8860	7048
C10orf103	22	21	181	100	38	45	18	62	46	49	24	37	57	24	30	14	57	60
C10orf105	146	21	107	36	168	43	87	65	194	26	194	39	157	73	173	34	212	34
C10orf107	64	12	567	125	206	110	81	148	107	27	70	63	115	41	87	59	80	109
C10orf108	7	0	15	2	2	6	28	19	13	3	16	13	31	21	24	7	24	5
C10orf11	104	98	128	104	188	204	135	163	146	96	129	156	123	89	99	100	53	57
C10orf111	24	37	44	25	10	28	20	32	14	18	24	23	20	7	26	14	25	39
C10orf113	0	0	0	0	0	1	1	0	0	0	0	0	0	0	0	0	0	0
C10orf114	40	11	43	13	66	27	50	97	76	28	71	121	73	86	78	50	66	28
C10orf116	1821	583	4488	1268	2646	424	3698	932	2523	317	2588	601	1519	309	2636	832	1352	322
C10orf118	1392	666	1000	700	1231	1476	1496	1730	1675	1674	1490	2106	1774	1287	1652	1799	1202	2234
C10orf12	386	158	89	29	119	173	136	218	171	128	147	226	227	137	173	231	197	232
C10orf122	0	0	0	0	0	0	0	0	0	0	0	0	0	0	2	1	0	0
C10orf125	105	260	169	90	198	156	157	136	170	154	165	103	74	53	116	38	95	66
C10orf128	123	104	125	72	285	347	205	213	303	180	226	182	320	181	267	119	249	124
C10orf129	2	0	0	0	0	0	0	0	0	0	3	0	0	0	1	0	0	1
C10orf131	18	10	4	6	6	8	27	2	8	9	4	10	14	14	14	24	10	6
C10orf136	2	0	6	3	2	0	5	2	23	0	16	12	1	0	8	0	3	0
C10orf137	424	412	587	408	491	654	514	727	644	456	542	654	627	504	570	573	557	667
C10orf140	6	9	15	15	44	13	33	50	68	16	23	16	49	14	58	39	32	9
C10orf2	354	187	98	81	172	260	286	358	325	407	166	298	275	414	220	185	370	307
C10orf25	181	119	212	98	243	154	354	143	396	114	203	157	273	159	226	80	186	107
C10orf26	2797	1197	1537	690	3108	1796	3220	2953	3637	2640	3036	3432	3630	4087	3753	2817	3133	3334
C10orf27	0	0	1	0	0	0	0	0	0	1	0	0	1	0	0	0	0	0
C10orf28	399	571	434	263	651	556	521	592	771	593	508	552	530	597	486	412	464	379
C10orf32	623	502	970	527	872	925	707	747	829	586	558	736	498	448	701	498	533	407
C10orf35	56	187	38	42	74	160	47	178	87	286	92	154	62	148	70	112	36	175
C10orf46	1370	926	1409	955	1716	1487	1784	1744	1929	1626	1876	1640	1763	1322	1773	1357	1440	1539
C10orf47	1081	244	367	184	583	371	327	428	661	859	653	587	832	620	615	678	552	529
C10orf53	0	0	3	0	1	0	0	0	0	0	0	0	0	0	0	0	0	0
C10orf54	6904	2654	2477	1013	5238	1673	5391	3198	6338	1922	7029	2785	6352	2613	5233	2035	7839	2125
C10orf55	550	783	114	84	283	397	228	511	443	495	349	914	349	1096	441	376	399	527
C10orf62	0	0	4	0	0	0	1	0	0	0	0	0	0	0	0	0	1	0
C10orf67	113	1	111	25	138	26	51	17	116	0	242	28	114	1	72	1	42	1
C10orf68	41	28	18	60	6	24	21	14	17	16	7	20	15	8	10	9	6	11
C10orf71	0	0	0	0	0	0	0	1	1	0	1	0	3	4	0	0	1	1
C10orf76	948	540	702	500	1164	1224	975	1166	1283	1015	1187	1231	926	895	1240	947	809	1288
C10orf81	45	3	549	1354	298	187	3	500	62	411	9	222	163	130	36	28	248	1480
C10orf82	4	0	1	0	2	0	0	0	1	0	4	0	1	0	1	0	1	4
C10orf88	77	214	312	282	333	245	313	256	291	251	237	236	239	262	248	299	155	202
C10orf90	0	0	0	0	0	0	0	0	0	0	0	0	2	0	0	0	1	0
C10orf91	1	2	1	3	4	16	0	3	1	0	0	3	4	0	0	1	1	6
C10orf95	102	100	208	69	253	208	46	336	161	113	79	166	209	145	95	98	106	148
C10orf99	0	81	0	0	0	4	0	0	0	0	0	0	0	0	0	0	0	0
C11orf1	80	244	142	130	182	420	80	305	126	275	71	174	93	195	133	157	87	235
C11orf10	248	745	432	328	402	801	280	576	367	547	255	506	178	263	256	225	234	296
C11orf16	63	0	326	49	152	188	6	154	94	12	7	81	156	14	65	151	138	68
C11orf2	4392	2079	3068	1447	3604	3959	3495	4343	4397	4519	4256	4369	4941	5179	3958	5856	3825	4772
C11orf20	6	4	7	14	3	3	9	1	5	1	13	0	13	7	5	8	5	2
C11orf21	182	282	260	170	307	271	75	184	258	113	749	250	575	93	197	179	489	161
C11orf24	605	776	340	391	552	920	555	592	647	789	602	845	614	1032	578	826	610	1116
C11orf30	674	327	706	479	742	782	836	730	993	817	1019	923	1206	902	960	1005	860	1039
C11orf31	187	581	462	243	407	528	395	555	409	685	246	411	210	317	241	316	224	365
C11orf34	1	0	0	1	0	1	0	0	0	0	0	1	6	1	0	3	3	0
C11orf35	462	101	476	629	428	705	250	791	533	1172	762	512	1052	626	324	813	446	981
C11orf36	0	0	0	0	0	0	0	0	0	0	0	5	1	0	0	0	0	0
C11orf41	60	192	17	6	6	24	26	35	34	19	44	10	14	44	5	16	54	16
C11orf42	3	0	2	4	4	5	7	8	2	9	8	2	7	1	10	10	13	3
C11orf45	95	76	108	65	191	168	113	297	161	129	180	178	191	163	210	112	88	102
C11orf46	333	610	517	303	541	574	488	470	522	506	400	498	425	482	421	340	354	361
C11orf48	226	698	418	434	364	660	269	453	396	612	280	415	205	269	257	328	254	487
C11orf49	523	390	706	419	662	989	452	874	661	914	555	703	513	587	654	943	474	1014
C11orf51	227	526	365	190	315	530	286	323	322	384	304	331	157	171	216	214	196	206
C11orf53	1	0	8	0	0	2	0	0	2	4	0	0	0	0	0	0	1	2
C11orf54	370	432	911	653	1257	2021	732	1234	914	1302	635	838	994	1264	845	924	597	883
C11orf57	702	642	814	581	852	813	826	921	912	987	591	822	728	761	687	640	626	619
C11orf58	3834	6014	5739	2896	4952	5952	5375	4532	5143	4237	4076	4830	3724	4077	4070	3479	3925	4246
C11orf61	184	186	379	1019	225	256	183	236	370	408	234	251	235	303	208	293	190	293
C11orf63	288	160	279	77	285	141	241	273	246	166	315	245	311	144	324	332	300	361
C11orf65	7	6	22	2	8	38	6	12	13	11	5	13	8	10	10	10	9	26
C11orf67	172	110	455	235	283	180	360	170	328	238	218	205	192	152	193	143	203	152
C11orf68	526	530	757	338	711	762	746	796	1111	1100	683	839	931	872	731	686	704	871
C11orf70	48	18	401	60	137	197	21	132	68	95	22	71	65	39	66	51	55	92
C11orf71	115	93	132	108	125	182	106	205	127	109	124	158	129	192	99	169	122	259
C11orf73	142	677	485	395	316	563	360	363	369	378	244	280	232	238	281	263	261	239
C11orf74	114	119	307	103	195	148	160	163	170	150	134	180	137	95	155	156	100	106
C11orf75	119	926	327	205	388	848	162	566	314	1034	278	799	167	337	262	257	231	364
C11orf80	104	496	161	305	139	267	129	293	179	576	167	293	141	169	168	233	110	366
C11orf82	31	162	68	81	155	208	59	117	127	100	80	112	109	63	124	68	53	73
C11orf83	106	228	201	143	162	262	153	195	212	275	96	146	127	139	138	179	121	146
C11orf84	329	383	225	195	275	327	319	281	500	333	379	438	338	284	278	353	415	537
C11orf85	3	0	6	22	3	1	0	1	1	3	1	0	1	0	0	0	2	1
C11orf86	0	0	0	0	0	1	0	0	0	4	0	0	0	0	0	0	0	10
C11orf87	0	2	50	13	0	0	116	6	147	1	3	3	4	22	5	1	11	0
C11orf88	59	0	784	62	179	38	0	202	93	0	2	97	119	3	69	14	98	0
C11orf9	5443	57	2302	817	4465	1363	2138	551	7025	100	10620	1239	10020	386	5266	474	3397	645
C11orf91	171	0	19	15	3	3	3	6	3	3	81	9	10	2	7	4	65	33
C11orf92	269	62	657	535	624	2127	163	1961	629	2244	342	483	689	287	630	1088	549	1546
C11orf93	81	127	192	144	101	223	37	240	89	202	85	115	119	76	60	132	79	174
C11orf94	0	2	0	1	1	2	1	1	1	3	4	0	3	0	3	1	2	1
C11orf95	2586	394	1049	600	1410	615	2061	912	2219	965	1783	1876	2195	1792	2159	2365	1629	1767
C11orf96	13381	583	2822	691	1906	939	1819	1274	1119	1395	4849	4433	2064	2709	3480	2498	4273	5453
C12orf10	356	495	595	376	549	426	524	492	583	614	484	568	500	415	435	388	459	487
C12orf12	0	2	0	0	0	0	0	0	0	0	0	0	1	0	0	0	0	0
C12orf23	1024	1443	1762	840	1163	2352	1099	1100	1229	1755	1256	2376	1250	1817	1251	1340	1112	1574
C12orf26	106	149	245	101	234	282	234	178	168	103	150	241	197	179	128	125	94	121
C12orf29	274	377	622	391	548	2313	445	357	506	357	368	346	387	280	401	360	404	258
C12orf32	210	949	388	333	315	705	279	532	374	603	225	670	260	428	279	411	247	761
C12orf34	430	106	43	22	93	39	86	31	67	38	187	112	190	54	87	57	278	253
C12orf35	1993	4727	2142	1158	2607	5169	3045	2058	2831	2449	2738	2259	3026	1603	2631	1918	3268	1800
C12orf36	0	1	0	4	0	5	0	0	1	1	0	1	1	0	0	0	0	2
C12orf37	0	2	0	0	0	0	0	0	0	0	0	0	1	0	0	0	0	0
C12orf39	18	0	77	28	18	1	52	14	21	1	27	7	20	9	32	13	16	0
C12orf4	294	585	462	340	508	505	433	522	507	517	436	609	362	432	470	305	427	339
C12orf40	0	6	0	0	0	0	0	0	0	0	0	0	1	0	0	4	0	0
C12orf42	1	7	3	2	1	7	4	2	0	10	2	5	5	1	5	0	0	5
C12orf43	365	265	270	135	281	314	291	266	376	160	314	305	409	286	262	199	264	278
C12orf44	1216	760	918	316	937	835	773	930	925	1222	1095	1313	789	715	753	740	937	1477
C12orf45	72	268	131	75	92	160	46	140	71	182	53	82	45	83	41	76	68	85
C12orf49	3933	485	1482	630	3377	1824	2115	2496	3067	1555	3807	5967	3609	2337	3739	2108	2174	2626
C12orf5	373	391	380	230	348	411	329	407	363	400	396	546	333	369	343	243	412	474
C12orf50	0	0	0	0	0	3	0	0	0	0	0	0	0	1	1	0	1	0
C12orf51	3964	991	2070	2305	2634	2479	2575	2986	3911	2131	4892	3508	4960	3907	3735	4055	4211	6109
C12orf52	235	305	245	148	376	438	365	502	461	347	357	580	390	417	452	538	308	520
C12orf53	32	7	71	34	13	9	46	15	35	38	14	42	20	43	16	7	15	13
C12orf54	4	19	4	0	8	1	3	2	0	8	5	0	8	4	1	0	2	3
C12orf56	0	2	1	0	3	36	0	0	1	0	3	1	0	0	0	0	0	4
C12orf57	627	1367	1440	635	884	901	960	605	1037	1003	436	589	433	472	633	417	554	526
C12orf59	12	61	11	22	52	71	16	71	37	64	21	49	16	35	41	16	43	29
C12orf60	5	30	55	32	45	34	57	26	62	31	24	15	36	8	17	11	14	19
C12orf61	41	5	5	2	6	1	31	18	9	11	16	11	18	11	15	6	17	20
C12orf65	275	533	317	293	347	869	252	496	308	578	172	392	247	382	277	317	248	573
C12orf66	126	105	85	56	104	207	97	209	137	214	108	221	140	213	174	191	104	319
C12orf68	24	33	103	25	72	30	19	30	44	10	54	41	40	29	20	29	45	169
C12orf69	30	2	92	102	59	48	143	82	113	95	77	79	76	50	85	51	66	16
C12orf70	0	32	1	0	0	0	2	3	0	2	2	2	4	0	0	1	2	4
C12orf71	3	4	6	10	3	2	0	2	4	4	1	1	1	7	1	0	2	1
C12orf73	21	80	84	92	88	136	87	119	84	138	51	79	69	63	55	55	83	58
C12orf74	3	4	30	5	23	9	0	52	11	10	1	12	26	18	8	26	28	12
C12orf75	333	1368	1939	311	487	160	347	424	341	253	141	302	364	161	288	134	450	305
C12orf76	75	199	285	625	236	320	140	405	281	259	137	820	159	211	185	163	117	431
C13orf33	1164	345	33	52	297	37	122	26	77	309	120	217	445	1402	969	126	479	427
C13orf35	1	0	0	1	0	0	1	6	0	0	0	0	2	1	0	0	1	1
C14orf1	606	635	581	509	779	1132	587	962	833	1244	635	790	538	543	872	784	464	1513
C14orf101	341	510	616	601	462	589	491	534	643	572	498	751	544	511	655	657	595	664
C14orf102	286	281	371	255	440	704	432	476	589	719	498	549	513	437	484	639	324	586
C14orf105	0	0	0	6	0	1	1	0	0	11	0	9	2	0	1	1	0	4
C14orf109	69	320	225	171	333	443	176	304	261	266	212	295	194	185	216	198	160	202
C14orf118	755	281	356	183	336	388	415	414	470	400	575	554	713	434	571	469	583	626
C14orf119	211	904	692	492	887	1153	601	896	736	918	543	874	555	627	601	589	540	727
C14orf126	335	313	462	224	467	606	451	285	443	418	455	335	460	255	310	400	300	372
C14orf129	263	634	399	170	698	1037	462	584	356	473	323	468	346	387	464	541	318	519
C14orf132	2000	140	2424	922	2653	815	3638	979	3854	1786	3158	1220	4906	1718	5236	1812	1756	1920
C14orf133	271	488	502	375	620	872	633	601	760	631	626	662	588	540	641	575	414	544
C14orf135	894	802	1170	731	1092	1181	1042	892	1111	1137	1062	1211	1363	1035	1425	1429	1148	1472
C14orf142	120	397	453	142	323	422	190	370	222	289	149	240	145	154	206	198	207	178
C14orf149	158	307	351	302	272	213	217	309	287	254	330	391	337	250	281	210	288	295
C14orf159	1425	921	1088	726	1055	1372	1412	1243	1123	1113	1726	1547	1740	1170	1771	1835	1364	1911
C14orf162	0	6	0	0	0	0	0	0	0	0	0	0	1	0	2	0	1	1
C14orf166	990	2237	1813	894	1221	1697	1401	1397	1387	1996	970	1395	856	1113	1146	917	989	983
C14orf166B	2	2	8	6	7	4	9	0	4	3	5	4	5	2	2	1	3	3
C14orf169	291	248	211	160	358	366	247	432	466	647	290	363	470	505	393	362	273	436
C14orf176	12	12	10	52	10	32	4	57	12	27	11	43	15	20	12	15	22	24
C14orf178	69	53	58	21	75	54	67	54	83	38	50	61	41	60	45	43	55	57
C14orf180	16	0	27	8	15	1	29	9	12	1	2	15	5	2	3	9	15	0
C14orf182	5	24	10	13	8	14	1	7	7	20	12	3	8	7	4	5	17	9
C14orf183	1	0	0	3	0	0	0	2	4	3	0	3	4	0	2	1	2	0
C14orf2	205	942	583	442	519	957	363	445	392	660	276	480	207	266	291	268	248	404
C14orf21	599	243	283	158	653	674	522	763	835	750	856	797	808	756	722	851	502	1259
C14orf23	0	0	0	0	0	0	1	2	0	0	2	0	0	0	0	0	2	0
C14orf28	100	159	299	227	176	211	273	213	342	119	123	182	204	120	247	126	128	67
C14orf37	116	85	45	10	94	98	119	105	116	153	70	184	134	225	213	210	148	168
C14orf38	9	8	29	20	16	21	8	29	6	16	15	24	12	10	10	5	18	10
C14orf39	1	0	4	11	6	1	0	2	1	0	0	0	1	1	0	0	4	0
C14orf43	15522	784	2125	1215	3014	1609	3760	2058	3581	1868	6817	3301	5951	2597	4484	3018	6910	4526
C14orf45	422	147	833	307	396	408	340	619	434	382	353	440	566	361	520	620	538	588
C14orf49	1075	252	160	44	378	111	690	335	515	157	647	277	893	377	849	379	623	205
C14orf55	12	0	16	13	6	11	13	5	17	4	11	8	4	2	2	12	8	4
C14orf64	15	53	21	8	29	29	27	39	30	19	27	77	15	28	32	37	35	20
C14orf79	226	122	378	314	322	394	194	320	274	444	245	377	440	286	346	570	236	466
C14orf80	430	191	187	174	213	164	149	248	157	222	490	202	183	109	173	199	225	473
C14orf93	191	193	223	310	224	288	251	291	256	385	282	330	315	342	256	315	198	235
C15orf17	1402	1102	1786	973	1726	1261	2060	1741	2069	2115	1657	1584	1932	1466	1807	1290	1411	1548
C15orf2	1	0	2	3	2	1	2	0	0	0	11	4	2	0	0	0	1	1
C15orf23	78	338	179	123	167	227	118	321	154	312	117	343	115	83	123	89	95	111
C15orf24	695	1184	781	381	907	968	766	886	833	881	626	801	642	675	724	703	644	748
C15orf26	35	2	114	16	81	15	13	45	43	1	24	25	78	2	50	10	71	3
C15orf27	134	31	74	39	120	34	79	45	73	104	56	28	48	30	79	29	49	23
C15orf29	425	694	683	476	686	573	589	508	480	468	646	483	407	401	561	351	650	525
C15orf33	53	69	141	57	84	59	89	75	85	44	83	96	68	66	129	75	71	60
C15orf37	284	134	130	99	193	182	165	228	214	138	363	236	294	377	263	177	308	358
C15orf38	541	93	333	180	465	311	578	525	619	533	535	808	794	637	616	453	354	585
C15orf39	2786	909	733	337	1463	1154	1025	1493	1891	1466	2395	1593	2157	1627	1928	998	2540	2121
C15orf40	259	583	479	248	473	465	294	530	409	307	280	438	318	311	361	248	264	363
C15orf41	93	147	162	101	157	137	202	169	207	114	127	149	178	155	205	138	136	144
C15orf42	21	92	17	23	13	49	8	46	54	46	30	52	19	39	34	15	13	47
C15orf43	1	0	0	0	1	0	0	0	0	0	0	0	0	0	0	0	0	0
C15orf44	596	1128	744	437	832	916	867	1010	872	968	850	1164	778	935	865	809	699	972
C15orf48	97	491	114	43	141	209	16	713	31	96	39	57	11	193	27	15	117	46
C15orf5	1	1	2	0	1	2	2	0	0	0	4	0	1	1	0	0	3	0
C15orf52	1291	182	1160	728	1743	899	924	1875	2190	1794	3305	2099	2851	1123	2000	1311	1119	897
C15orf53	2	32	2	0	3	1	4	0	4	0	0	1	3	0	5	4	4	1
C15orf54	0	4	0	5	5	1	0	1	0	4	1	7	0	0	4	22	1	6
C15orf55	4	0	0	0	0	1	2	2	0	1	1	0	7	0	0	0	3	0
C15orf56	15	10	12	2	17	38	3	81	22	51	24	35	22	14	23	45	11	91
C15orf57	227	621	476	210	445	476	331	443	364	386	300	388	238	288	332	331	247	281
C15orf58	35	39	60	28	68	89	46	96	87	128	63	73	103	89	87	76	58	62
C15orf59	162	18	34	30	116	36	65	142	84	343	115	62	105	83	137	124	110	96
C15orf60	0	0	0	1	1	1	1	0	0	1	1	0	2	0	0	0	0	2
C15orf61	129	137	126	43	131	115	109	169	174	96	96	164	104	93	100	85	103	117
C15orf62	31	34	97	64	51	106	38	85	74	180	89	70	113	84	49	90	145	95
C15orf63	10	3	6	12	1	8	0	2	2	5	4	0	3	5	1	0	5	3
C16orf11	7	0	0	0	0	0	0	0	0	0	0	0	1	0	0	0	1	0
C16orf13	289	535	491	635	398	733	329	656	454	919	363	523	340	452	348	530	332	872
C16orf3	28	5	23	11	18	14	10	16	12	14	33	19	13	4	8	2	12	23
C16orf42	550	607	612	317	559	765	688	699	769	864	568	864	550	590	641	460	522	897
C16orf45	598	201	702	284	547	233	863	399	733	290	594	497	716	509	804	297	646	708
C16orf46	45	11	125	30	43	69	29	55	36	52	35	47	51	27	24	24	57	104
C16orf48	436	147	660	439	418	266	355	394	515	345	439	365	529	331	487	405	394	476
C16orf5	643	706	560	390	871	1041	899	1692	1132	1251	1147	1289	1081	1167	903	702	726	2312
C16orf52	630	259	575	503	571	460	765	521	649	534	582	600	583	472	664	578	612	390
C16orf53	772	1082	1160	800	861	1519	850	1374	1168	1489	977	1220	1059	1194	933	1322	930	1649
C16orf54	220	589	346	115	605	255	179	604	406	351	718	299	506	249	434	412	429	357
C16orf55	102	69	134	73	87	54	90	124	110	108	90	169	130	76	104	58	134	140
C16orf57	1060	1125	608	499	713	1066	805	1571	1057	1441	995	2077	795	993	865	931	1174	1484
C16orf58	1928	1230	1480	1901	1967	5156	1429	2875	2044	3191	2317	3386	2744	3338	2134	4193	1700	3850
C16orf59	12	70	17	47	10	96	10	38	8	52	14	54	11	12	15	21	6	106
C16orf62	973	921	979	652	1268	1907	1372	1611	1538	1302	1350	2079	1337	1247	1400	1419	1120	1507
C16orf7	653	615	329	545	384	479	275	660	431	609	877	674	715	557	404	558	875	769
C16orf70	372	398	423	512	587	766	508	613	659	706	516	702	564	583	489	504	468	614
C16orf71	110	13	197	26	165	72	7	109	87	48	24	107	147	19	93	62	132	198
C16orf72	2485	1005	1338	726	1436	1685	1457	1309	1665	1562	1704	1731	1324	1383	1675	1612	1780	3782
C16orf73	6	4	5	5	1	6	5	7	3	3	6	15	8	3	0	4	10	11
C16orf74	24	90	15	23	39	32	26	58	21	33	14	60	13	21	16	30	26	23
C16orf78	1	0	2	3	0	0	1	1	2	0	0	3	2	0	2	1	2	0
C16orf79	30	43	87	130	55	75	32	53	58	92	48	59	71	43	34	23	91	95
C16orf80	538	422	1162	369	635	668	704	770	679	614	668	865	494	439	477	482	448	617
C16orf86	75	46	103	63	64	51	78	82	117	43	77	62	122	105	67	47	69	38
C16orf87	202	285	150	163	119	251	178	174	118	173	135	274	99	145	109	91	104	154
C16orf88	121	281	160	107	305	672	257	419	467	556	233	425	348	367	206	243	175	152
C16orf89	1269	1	1380	1892	2969	38563	664	13568	2749	13958	2636	28798	2665	6142	3649	7367	1607	22891
C16orf90	0	0	0	0	0	0	0	0	0	0	0	0	0	1	0	0	0	1
C16orf91	154	144	160	105	159	315	116	156	120	196	112	222	98	90	112	90	97	484
C16orf92	0	4	0	0	0	0	0	0	0	0	0	1	0	0	0	0	0	0
C16orf93	125	55	349	266	118	204	26	218	90	138	73	144	161	80	71	160	162	308
C16orf95	23	19	38	25	23	37	20	36	21	47	31	33	21	25	27	23	11	32
C16orf96	19	5	13	24	19	18	6	17	13	25	18	43	24	18	14	23	26	152
C17orf100	29	80	81	77	29	82	48	105	69	77	41	94	92	91	40	61	32	113
C17orf101	1019	668	580	219	1086	1519	853	1260	1362	1656	1123	1444	1089	1329	992	2541	866	1892
C17orf102	0	0	0	0	0	0	0	1	0	4	0	4	0	1	0	0	4	0
C17orf103	733	234	488	263	1007	634	792	1002	1479	1059	1231	1087	1450	1141	1224	1185	701	648
C17orf104	10	17	25	15	1	5	14	10	4	7	16	10	3	2	2	1	5	25
C17orf105	1	0	0	0	2	0	1	1	2	0	1	0	0	0	1	0	0	1
C17orf107	166	111	99	32	142	181	91	165	103	230	223	257	282	350	247	885	605	479
C17orf108	255	242	306	165	365	265	284	290	307	266	267	200	295	250	204	113	194	169
C17orf109	98	30	158	123	90	84	31	138	73	298	157	68	90	50	42	677	122	142
C17orf110	30	0	67	37	23	120	8	80	22	72	23	57	15	14	9	112	12	42
C17orf28	1872	708	1401	1380	1555	3086	2258	3231	2685	3703	2435	3112	2614	2810	1603	5802	2000	2913
C17orf39	271	226	488	343	588	430	701	618	853	335	563	576	562	490	662	434	436	302
C17orf47	5	14	12	23	10	36	4	7	13	5	9	7	9	7	4	9	10	18
C17orf48	161	316	230	112	178	249	175	185	175	117	132	177	159	194	200	156	111	81
C17orf49	0	0	0	0	0	0	0	2	0	0	1	0	1	0	0	0	0	0
C17orf50	3	1	8	1	0	24	0	18	5	10	13	7	24	7	5	24	7	12
C17orf51	405	119	245	80	334	401	253	148	338	431	384	517	409	393	475	444	340	391
C17orf53	37	56	49	13	31	58	24	44	26	38	33	42	33	35	34	16	28	64
C17orf56	452	563	524	692	455	606	325	551	576	583	743	527	865	664	360	905	660	604
C17orf57	102	59	203	199	75	134	48	55	69	86	118	107	150	121	84	53	171	251
C17orf58	107	195	147	130	170	200	110	147	145	217	102	150	111	100	203	236	114	148
C17orf59	188	442	353	123	435	402	471	435	637	454	351	407	505	485	427	412	257	228
C17orf61	69	285	239	188	184	255	163	179	144	164	102	144	56	83	79	140	96	105
C17orf62	1047	2215	939	695	1825	2520	1223	2238	1897	2106	2104	2172	2121	2077	1690	2315	1954	2471
C17orf63	702	462	504	262	650	739	853	893	1044	1120	776	1115	870	900	691	799	604	1299
C17orf64	2	4	2	0	0	0	0	2	1	2	0	2	2	0	0	0	1	0
C17orf65	93	158	201	147	163	269	113	221	229	325	211	245	207	208	192	272	168	294
C17orf66	8	53	14	3	7	3	2	2	2	1	18	3	13	4	0	3	18	4
C17orf67	7	5	14	11	8	4	23	13	13	19	11	15	8	15	6	6	21	8
C17orf69	11	45	75	29	39	79	41	70	55	80	46	47	53	54	72	41	37	45
C17orf70	1468	779	772	652	937	1163	877	1362	1206	1873	1471	1699	1594	1686	1073	2329	1176	1905
C17orf72	1879	392	1714	476	1145	648	1088	653	1562	408	852	648	1104	323	887	920	1166	797
C17orf74	1	0	0	0	0	0	0	0	0	0	0	0	0	0	1	0	0	0
C17orf75	147	384	376	185	398	633	281	361	302	337	270	335	281	209	248	283	166	291
C17orf78	0	0	0	1	7	0	0	1	1	0	0	3	0	0	1	1	1	1
C17orf79	294	475	568	189	426	488	447	442	417	593	351	514	300	269	391	202	261	206
C17orf80	222	530	624	357	809	917	811	774	860	957	589	808	795	672	784	776	510	676
C17orf81	564	564	613	312	560	810	588	536	670	452	589	644	487	471	428	517	471	594
C17orf82	104	52	107	29	58	25	70	27	47	17	57	51	59	17	47	41	42	23
C17orf85	1512	976	1733	1616	1641	1648	2140	1499	1956	1131	2089	2210	2282	1258	1804	2593	1967	1974
C17orf89	78	210	106	76	89	104	113	171	84	123	138	172	70	87	122	155	111	115
C17orf90	57	206	146	164	116	178	74	158	118	196	82	128	82	102	95	150	69	126
C17orf96	1850	183	43	45	72	80	140	98	82	120	187	125	176	189	205	150	433	777
C17orf97	67	7	273	66	162	170	40	128	83	37	64	157	146	36	242	284	128	252
C17orf98	0	0	0	0	0	0	0	0	0	0	1	0	0	0	0	0	0	1
C17orf99	0	4	0	0	1	3	0	0	2	1	0	0	0	0	1	2	0	0
C18orf1	1044	1005	543	321	944	763	1029	1505	831	1521	869	979	1154	1784	1314	1758	994	2036
C18orf21	150	311	188	180	158	165	153	186	136	135	93	130	135	89	143	55	142	109
C18orf25	1615	725	884	561	1016	887	1115	1072	1178	681	1110	1429	1020	1153	981	931	953	937
C18orf26	1	0	0	0	0	1	0	0	0	0	0	0	0	0	0	0	0	0
C18orf32	99	131	145	42	149	133	108	112	113	57	81	132	57	88	89	61	83	64
C18orf34	8	1	1	0	7	0	100	12	29	0	5	1	3	7	22	0	60	0
C18orf42	0	0	0	0	0	1	3	0	0	0	0	0	1	0	0	0	0	0
C18orf54	44	165	163	77	152	124	207	77	163	75	82	74	87	60	118	46	77	51
C18orf56	20	110	9	18	25	60	13	82	16	48	15	149	26	32	22	26	28	92
C18orf63	3	0	1	0	12	10	0	13	2	7	6	5	7	9	31	32	2	1
C18orf8	903	874	760	613	881	596	704	866	943	719	1000	938	868	643	700	639	742	961
C19orf10	1173	2627	951	407	1598	2689	1138	2423	1736	2444	1288	2634	1034	1911	1388	1436	1257	1667
C19orf12	816	1070	633	356	870	553	896	623	907	906	892	877	900	947	867	788	716	593
C19orf18	13	3	29	30	13	5	4	7	8	10	9	10	9	4	5	3	14	5
C19orf21	1710	193	842	361	1055	408	491	905	1374	564	2893	2157	1798	2531	1195	1203	1446	2481
C19orf24	206	363	157	86	174	273	160	342	199	365	216	379	170	220	164	245	247	280
C19orf25	296	402	341	180	434	428	278	521	542	804	455	404	430	463	406	457	420	458
C19orf26	109	5	9	10	16	24	10	19	4	45	64	102	205	91	144	391	90	522
C19orf29	1112	575	589	421	813	799	852	910	1183	1014	1334	1226	1455	1285	1006	1404	1156	1353
C19orf33	342	181	941	384	744	743	435	562	556	490	484	158	275	419	347	200	201	177
C19orf35	31	22	23	19	87	57	29	26	77	42	64	29	98	44	46	47	93	33
C19orf38	69	98	107	25	95	88	21	60	123	35	189	104	99	31	70	49	234	61
C19orf40	19	84	22	10	45	36	28	39	69	32	31	55	55	34	26	28	30	33
C19orf42	683	1460	1108	482	1500	1961	1258	1832	1556	1613	1019	1307	892	1041	1082	1157	704	754
C19orf43	1316	1812	1692	802	1181	853	1129	1272	1459	1271	1221	1293	1023	978	1107	727	1171	801
C19orf44	392	222	418	220	532	392	514	631	664	689	616	528	673	543	612	517	488	458
C19orf45	9	0	3	8	9	2	3	0	8	6	1	1	4	4	2	3	7	3
C19orf46	65	16	112	134	96	205	18	205	93	326	84	29	84	133	80	145	63	112
C19orf47	333	182	273	137	269	242	317	284	360	351	390	332	339	301	300	279	235	230
C19orf48	342	539	228	179	320	445	296	362	283	614	225	620	306	425	252	242	261	297
C19orf51	233	13	724	106	367	90	8	332	211	149	21	199	392	31	225	76	338	76
C19orf52	200	290	220	79	211	265	188	308	277	362	183	277	231	372	219	182	185	186
C19orf53	357	1087	498	404	460	839	372	652	585	755	370	637	349	373	451	310	397	370
C19orf54	442	276	242	306	491	437	266	509	426	343	558	685	598	413	494	250	356	452
C19orf55	322	152	175	50	169	159	155	247	185	193	324	222	334	223	212	204	222	338
C19orf57	58	35	47	32	39	52	28	76	52	71	62	78	50	49	35	29	51	44
C19orf59	961	20	401	198	2087	2510	678	1472	1998	291	2187	810	1271	375	2383	294	1373	285
C19orf6	6180	3996	4769	3440	4308	4290	3500	5529	5905	6235	7122	5270	6974	5456	4265	4887	6587	7405
C19orf60	388	1036	574	309	409	310	302	547	517	704	457	325	415	348	359	324	483	291
C19orf63	2238	1470	1194	666	2241	3123	1557	2546	2229	3619	1930	3196	2205	3759	2328	3416	2012	3667
C19orf66	1752	1312	1275	1068	1016	797	1238	1003	1545	1473	1403	1009	1558	1224	1012	622	1229	1008
C19orf69	7	0	35	13	10	0	26	1	15	0	20	3	22	0	6	2	15	2
C19orf70	106	259	216	101	181	229	106	216	212	218	134	199	133	148	141	89	142	132
C19orf71	202	52	84	96	125	139	103	311	213	252	336	214	458	283	209	192	253	488
C19orf73	1	3	18	17	16	16	7	9	13	11	6	8	6	7	4	4	7	7
C19orf76	95	10	52	60	49	45	104	43	66	30	57	53	82	34	50	5	75	65
C19orf77	2	0	4	1	0	1	1	1	0	0	1	6	2	6	0	0	3	2
C19orf79	153	477	341	319	388	431	236	465	274	451	197	252	118	220	190	153	177	158
C19orf80	5	1	8	9	6	5	5	3	13	2	6	4	10	3	1	6	12	2
C19orf81	0	5	6	5	5	27	0	0	0	39	5	5	3	2	7	33	2	14
C1D	417	644	559	330	646	975	411	557	526	438	441	597	292	361	366	355	384	477
C1GALT1	809	911	889	940	1057	2155	784	1135	858	1563	1270	2560	825	753	1105	2821	736	1511
C1GALT1C1	303	1049	549	365	655	1179	567	841	682	497	391	633	405	383	545	614	357	641
C1orf100	2	1	0	1	0	1	0	0	2	2	0	0	0	0	0	0	0	0
C1orf101	24	17	68	40	25	41	16	41	29	24	28	21	42	71	27	27	33	20
C1orf105	0	0	0	0	0	0	0	0	1	1	0	0	1	0	1	0	0	0
C1orf106	720	359	248	154	419	1349	215	1391	554	1981	554	1318	688	1828	434	3826	426	1552
C1orf109	324	386	390	315	463	884	494	519	675	749	417	484	532	628	533	730	566	628
C1orf110	0	101	75	13	26	8	4	83	4	6	1	26	5	0	7	0	21	1
C1orf111	5	7	6	0	0	9	1	8	2	9	8	2	4	11	3	5	6	10
C1orf112	41	278	140	147	125	296	135	164	127	261	137	185	114	94	137	189	83	139
C1orf114	48	10	350	37	85	26	17	62	46	6	26	49	56	3	25	12	82	2
C1orf115	2633	306	1899	699	2487	782	4907	1019	4466	806	2473	1451	3192	1101	2538	1517	2114	837
C1orf116	6175	73	2962	3774	9060	22112	3954	26155	10277	33904	8834	11486	13171	32299	11074	11244	4247	9440
C1orf122	437	515	420	305	396	1108	430	667	452	811	417	679	277	630	363	665	389	1064
C1orf123	460	437	909	589	630	697	665	623	745	669	460	611	548	466	618	357	456	540
C1orf124	424	189	337	215	345	304	309	308	272	290	284	312	266	334	285	208	323	366
C1orf127	9	15	14	111	23	110	1	31	34	92	17	12	18	16	19	30	17	349
C1orf129	41	0	153	5	78	6	0	45	28	0	5	21	50	0	30	4	78	0
C1orf130	132	70	58	247	396	838	25	645	142	1660	277	797	341	276	343	1987	119	1019
C1orf131	116	350	254	137	213	271	207	271	228	263	161	169	180	213	200	120	124	137
C1orf133	21	85	122	78	52	153	47	84	46	90	62	90	59	81	46	92	45	60
C1orf135	11	37	22	23	82	180	2	18	14	23	9	8	3	7	15	5	6	9
C1orf141	13	0	36	14	30	5	0	14	0	0	2	7	13	0	0	0	1	0
C1orf144	5571	2628	2521	1281	3868	3861	3791	3764	4132	5326	3825	4996	3913	4245	3773	5011	3447	6200
C1orf146	0	0	0	3	0	0	0	0	0	0	2	1	1	0	0	0	1	0
C1orf150	91	6	8	25	91	324	117	193	98	46	97	86	91	81	167	101	92	23
C1orf158	9	0	143	14	60	4	0	62	29	16	0	28	43	0	19	8	43	0
C1orf159	210	160	167	273	149	281	155	258	203	305	287	202	255	221	154	405	159	335
C1orf162	293	338	822	379	819	693	209	359	763	394	643	521	374	256	508	152	524	176
C1orf168	147	0	293	98	152	53	75	183	142	48	147	45	116	10	74	3	126	33
C1orf170	10	38	2	24	1	59	3	20	3	40	1	21	7	16	6	58	9	102
C1orf172	179	102	96	121	184	531	58	401	174	670	184	359	265	452	210	527	118	712
C1orf173	302	8	1613	140	536	71	3	916	378	47	7	310	718	27	285	80	652	8
C1orf174	269	469	558	435	488	821	387	534	527	709	480	436	462	437	387	507	373	475
C1orf177	8	4	3	0	2	26	0	11	1	16	8	3	7	1	5	3	18	10
C1orf182	1	4	5	14	2	14	0	2	2	10	4	1	5	8	0	6	7	10
C1orf186	49	66	10	24	106	456	109	402	224	167	73	103	141	186	144	152	147	54
C1orf187	2	4	0	4	5	4	0	2	1	4	30	23	21	4	11	0	0	5
C1orf189	1	0	104	11	20	1	0	18	9	2	3	3	5	0	3	0	5	0
C1orf192	178	38	494	94	178	155	113	225	165	206	68	177	212	167	186	197	141	160
C1orf194	20	0	327	30	82	9	4	81	56	10	2	35	30	7	36	8	43	6
C1orf198	9162	1895	6941	2979	7232	4500	7478	4712	9750	6610	11385	6939	11980	10267	8474	3841	5885	4184
C1orf200	2	6	1	2	0	2	6	2	0	7	2	4	2	1	0	0	2	0
C1orf201	173	175	367	147	346	336	309	320	346	293	229	202	277	243	357	399	260	486
C1orf204	227	618	234	129	796	662	178	436	452	558	315	508	439	436	441	344	370	358
C1orf21	2654	836	1476	799	2220	1880	2641	2130	2344	1853	1731	2219	2483	1820	2900	1546	1551	1736
C1orf210	169	55	102	164	309	784	65	402	215	473	210	298	256	334	310	560	71	855
C1orf212	1178	644	687	388	814	837	935	720	776	774	855	787	724	630	757	609	784	942
C1orf213	142	73	99	172	57	114	188	133	158	283	42	96	284	388	115	80	118	90
C1orf216	449	427	396	153	507	265	592	351	635	817	546	445	548	458	575	362	522	251
C1orf220	1	38	13	1	1	10	5	6	2	21	1	8	7	10	8	1	7	5
C1orf226	462	109	129	122	253	508	201	460	414	1043	388	301	504	544	259	561	232	688
C1orf227	4	4	0	0	1	0	6	0	0	0	0	0	3	1	1	1	0	1
C1orf228	50	57	108	73	72	112	16	104	39	39	80	48	56	33	41	21	66	54
C1orf229	12	8	17	31	23	15	24	18	32	29	19	13	27	24	33	18	5	17
C1orf233	144	113	61	142	122	315	61	629	126	1121	153	235	129	567	209	561	93	639
C1orf27	717	681	910	686	769	1665	735	908	911	1230	715	882	711	1373	867	1329	725	1229
C1orf31	67	643	149	205	186	445	147	237	216	425	122	196	75	104	117	145	157	164
C1orf35	159	375	407	562	266	518	252	337	387	531	247	249	260	400	248	276	252	477
C1orf38	2597	1590	1405	599	3282	1846	670	2284	1757	1106	4243	2133	3162	1915	2935	842	3496	2713
C1orf43	2810	4014	3764	1496	4526	6577	3569	4611	4446	5586	3670	4950	3174	3759	3516	4275	3044	4106
C1orf49	1	0	0	0	0	1	1	0	1	0	0	0	0	0	0	0	2	0
C1orf50	71	139	164	54	164	217	135	161	150	187	115	142	113	136	104	83	83	135
C1orf51	110	148	30	35	134	260	181	97	23	178	9	36	23	30	62	66	44	64
C1orf52	563	402	575	454	568	502	478	511	502	513	526	488	407	360	457	315	431	292
C1orf53	6	12	12	11	16	48	4	25	9	92	10	44	3	25	5	27	5	39
C1orf54	89	293	263	93	191	180	189	81	167	95	62	65	90	49	88	39	126	50
C1orf55	2325	922	1127	562	1410	1403	1511	1033	1232	1048	1627	1295	1092	1254	1309	1044	1472	1530
C1orf56	192	303	246	220	187	364	182	248	283	373	223	214	204	212	211	380	211	213
C1orf61	0	12	0	0	0	0	0	1	0	3	0	1	1	0	1	0	1	0
C1orf63	304	1697	2223	2373	788	2626	433	1020	955	1803	1069	1144	963	810	495	1815	1355	1607
C1orf65	0	2	0	0	0	6	0	1	0	8	1	4	1	4	0	0	0	2
C1orf68	0	12	0	0	0	0	0	0	0	0	0	0	1	0	0	0	0	0
C1orf74	70	139	43	29	64	140	38	83	88	166	49	95	81	109	56	61	40	106
C1orf85	602	742	465	246	764	1034	523	1116	939	1420	562	1236	589	1132	648	933	502	940
C1orf86	648	481	772	620	613	1107	714	662	855	1064	868	744	694	611	584	835	571	1058
C1orf87	86	6	446	22	158	25	2	151	138	2	9	122	194	3	108	22	179	4
C1orf88	244	1	1602	192	575	273	50	782	346	444	106	492	471	406	271	222	367	378
C1orf9	1590	1068	1143	928	1380	2228	1321	1397	1688	2741	1471	2025	1583	2386	1630	2163	1232	2276
C1orf94	0	0	0	0	0	0	1	0	0	0	0	0	0	0	0	0	0	1
C1orf95	222	5	192	54	67	22	282	47	247	41	41	48	107	86	221	42	195	221
C1orf96	328	596	351	320	503	643	233	457	422	434	377	442	350	332	478	407	320	263
C1orf98	0	0	2	0	0	5	1	1	0	0	1	14	0	3	0	0	10	2
C1QA	3763	7279	2342	888	7839	6192	2004	3893	7243	4394	4967	4134	4084	3230	5732	1289	4234	2170
[truncated: 15,934 more rows]
